# Supplementary material for: Development and Validation of the Cheers Attitudes towards Non-drinkers Scale (CANS)
Source: J Health Psychol. 2024 Jan 29;29(10):1101–14. doi: 10.1177/13591053231220519 (PMC11344955; doi:10.1177/13591053231220519)
Supplement: sj-omv-2-hpq-10.1177_13591053231220519 – Supplemental material for Development and Validation of the Cheers Attitudes towards Non-drinkers Scale (CANS) [file sj-omv-2-hpq-10.1177_13591053231220519.omv]

Archive with 34 entries (34 files):
- META-INF/MANIFEST.MF
- meta
- index.html
- metadata.json
- xdata.json
- data.bin
- strings.bin
- 01 empty/analysis
- 02 efa/analysis
- 03 empty/analysis
- 30 efa/analysis
- 31 empty/analysis
- 38 efa/analysis
- 39 empty/analysis
- 34 efa/analysis
- 35 empty/analysis
- 16 descriptives/analysis
- 17 empty/analysis
- 18 descriptives/analysis
- 19 empty/analysis
- 22 corrMatrix/analysis
- 23 empty/analysis
- 24 reliability/analysis
- 25 empty/analysis
- 66 reliability/analysis
- 67 empty/analysis
- 26 reliability/analysis
- 27 empty/analysis
- 28 reliability/analysis
- 29 empty/analysis
- 02 efa/resources/db527b12ec17e964.png
- 30 efa/resources/08a7c0ffad7b6269.png
- 38 efa/resources/bf79b9dc613e0544.png
- 34 efa/resources/591ccd54f959a981.png
