# Supplementary material for: Development and Validation of the Cheers Attitudes towards Non-drinkers Scale (CANS)
Source: J Health Psychol. 2024 Jan 29;29(10):1101–14. doi: 10.1177/13591053231220519 (PMC11344955; doi:10.1177/13591053231220519)
Supplement: sj-omv-2-hpq-10.1177_13591053231220519 – Supplemental material for Development and Validation of the Cheers Attitudes towards Non-drinkers Scale (CANS) [file sj-omv-2-hpq-10.1177_13591053231220519.omv › META-INF/MANIFEST.MF]

Manifest-Version: 1.0
Data-Archive-Version: 1.0.2
jamovi-Archive-Version: 11.0
Created-By: jamovi 2.3.19.0
