# Supplementary material for: Development and Validation of the Cheers Attitudes towards Non-drinkers Scale (CANS)
Source: J Health Psychol. 2024 Jan 29;29(10):1101–14. doi: 10.1177/13591053231220519 (PMC11344955; doi:10.1177/13591053231220519)
Supplement: sj-omv-2-hpq-10.1177_13591053231220519 – Supplemental material for Development and Validation of the Cheers Attitudes towards Non-drinkers Scale (CANS) [file sj-omv-2-hpq-10.1177_13591053231220519.omv › metadata.json]

{"dataSet": {"rowCount": 762, "columnCount": 126, "removedRows": [], "addedRows": [], "fields": [{"name": "Filter 1", "id": 126, "columnType": "Filter", "dataType": "Integer", "measureType": "Nominal", "formula": "Total_Volume<=5655", "formulaMessage": "", "parentId": 0, "width": 78, "type": "integer", "importName": "", "description": "", "transform": 0, "edits": [], "missingValues": [], "filterNo": 0, "active": false}, {"name": "Filter 2", "id": 127, "columnType": "Filter", "dataType": "Integer", "measureType": "Nominal", "formula": "AUDIT_Total<=38", "formulaMessage": "", "parentId": 0, "width": 78, "type": "integer", "importName": "", "description": "", "transform": 0, "edits": [], "missingValues": [], "filterNo": 1, "active": false}, {"name": "Filter 3", "id": 128, "columnType": "Filter", "dataType": "Integer", "measureType": "Nominal", "formula": "RAND_Total<=55", "formulaMessage": "", "parentId": 0, "width": 78, "type": "integer", "importName": "", "description": "", "transform": 0, "edits": [], "missingValues": [], "filterNo": 2, "active": false}, {"name": "Filter 4", "id": 134, "columnType": "Filter", "dataType": "Integer", "measureType": "Nominal", "formula": "Total_Volume>0", "formulaMessage": "", "parentId": 0, "width": 78, "type": "integer", "importName": "", "description": "", "transform": 0, "edits": [], "missingValues": [], "filterNo": 3, "active": false}, {"name": "Filter 5", "id": 140, "columnType": "Filter", "dataType": "Integer", "measureType": "Nominal", "formula": "Alcohol_12mnths==1", "formulaMessage": "", "parentId": 0, "width": 78, "type": "integer", "importName": "", "description": "", "transform": 0, "edits": [], "missingValues": [], "filterNo": 4, "active": true}, {"name": "Filter 6", "id": 141, "columnType": "Filter", "dataType": "Integer", "measureType": "Ordinal", "formula": "CAN1>0", "formulaMessage": "", "parentId": 0, "width": 78, "type": "integer", "importName": "", "description": "", "transform": 0, "edits": [], "missingValues": [], "filterNo": 5, "active": false}, {"name": "Response_ID", "id": 9, "columnType": "Data", "dataType": "Integer", "measureType": "Nominal", "formula": "", "formulaMessage": "", "parentId": 0, "width": 100, "type": "integer", "importName": "Response_ID", "description": "", "transform": 0, "edits": [], "missingValues": [], "trimLevels": true}, {"name": "IP", "id": 10, "columnType": "Data", "dataType": "Text", "measureType": "ID", "formula": "", "formulaMessage": "", "parentId": 0, "width": 100, "type": "string", "importName": "IP", "description": "", "transform": 0, "edits": [], "missingValues": []}, {"name": "TS", "id": 11, "columnType": "Data", "dataType": "Text", "measureType": "ID", "formula": "", "formulaMessage": "", "parentId": 0, "width": 100, "type": "string", "importName": "TS", "description": "", "transform": 0, "edits": [], "missingValues": []}, {"name": "Time_Taken", "id": 12, "columnType": "Data", "dataType": "Integer", "measureType": "Nominal", "formula": "", "formulaMessage": "", "parentId": 0, "width": 100, "type": "integer", "importName": "Time_Taken", "description": "", "transform": 0, "edits": [], "missingValues": [], "trimLevels": true}, {"name": "Seq_Number", "id": 13, "columnType": "Data", "dataType": "Integer", "measureType": "Nominal", "formula": "", "formulaMessage": "", "parentId": 0, "width": 100, "type": "integer", "importName": "Seq_Number", "description": "", "transform": 0, "edits": [], "missingValues": [], "trimLevels": true}, {"name": "External_Reference", "id": 14, "columnType": "Data", "dataType": "Text", "measureType": "Nominal", "formula": "", "formulaMessage": "", "parentId": 0, "width": 100, "type": "integer", "importName": "External_Reference", "description": "", "transform": 0, "edits": [], "missingValues": [], "trimLevels": true}, {"name": "C1", "id": 15, "columnType": "Data", "dataType": "Text", "measureType": "Nominal", "formula": "", "formulaMessage": "", "parentId": 0, "width": 100, "type": "integer", "importName": "C1", "description": "", "transform": 0, "edits": [], "missingValues": [], "trimLevels": true}, {"name": "C2", "id": 16, "columnType": "Data", "dataType": "Text", "measureType": "Nominal", "formula": "", "formulaMessage": "", "parentId": 0, "width": 100, "type": "integer", "importName": "C2", "description": "", "transform": 0, "edits": [], "missingValues": [], "trimLevels": true}, {"name": "C3", "id": 17, "columnType": "Data", "dataType": "Text", "measureType": "Nominal", "formula": "", "formulaMessage": "", "parentId": 0, "width": 100, "type": "integer", "importName": "C3", "description": "", "transform": 0, "edits": [], "missingValues": [], "trimLevels": true}, {"name": "C4", "id": 18, "columnType": "Data", "dataType": "Text", "measureType": "Nominal", "formula": "", "formulaMessage": "", "parentId": 0, "width": 100, "type": "integer", "importName": "C4", "description": "", "transform": 0, "edits": [], "missingValues": [], "trimLevels": true}, {"name": "C5", "id": 19, "columnType": "Data", "dataType": "Text", "measureType": "Nominal", "formula": "", "formulaMessage": "", "parentId": 0, "width": 100, "type": "integer", "importName": "C5", "description": "", "transform": 0, "edits": [], "missingValues": [], "trimLevels": true}, {"name": "Email", "id": 20, "columnType": "Data", "dataType": "Text", "measureType": "Nominal", "formula": "", "formulaMessage": "", "parentId": 0, "width": 100, "type": "integer", "importName": "Email", "description": "", "transform": 0, "edits": [], "missingValues": [], "trimLevels": true}, {"name": "Country_Code", "id": 21, "columnType": "Data", "dataType": "Integer", "measureType": "Nominal", "formula": "", "formulaMessage": "", "parentId": 0, "width": 100, "type": "integer", "importName": "Country_Code", "description": "", "transform": 0, "edits": [], "missingValues": [], "trimLevels": true}, {"name": "Region", "id": 22, "columnType": "Data", "dataType": "Text", "measureType": "Nominal", "formula": "", "formulaMessage": "", "parentId": 0, "width": 100, "type": "integer", "importName": "Region", "description": "", "transform": 0, "edits": [], "missingValues": [], "trimLevels": true}, {"name": "Language", "id": 23, "columnType": "Data", "dataType": "Text", "measureType": "Nominal", "formula": "", "formulaMessage": "", "parentId": 0, "width": 100, "type": "integer", "importName": "Language", "description": "", "transform": 0, "edits": [], "missingValues": [], "trimLevels": true}, {"name": "Location", "id": 24, "columnType": "Data", "dataType": "Integer", "measureType": "Nominal", "formula": "", "formulaMessage": "", "parentId": 0, "width": 100, "type": "integer", "importName": "Location", "description": "", "transform": 0, "edits": [], "missingValues": [], "trimLevels": true}, {"name": "Age", "id": 25, "columnType": "Data", "dataType": "Decimal", "measureType": "Continuous", "formula": "", "formulaMessage": "", "parentId": 0, "width": 100, "type": "number", "importName": "Age", "description": "", "transform": 0, "edits": [], "missingValues": []}, {"name": "Gender", "id": 26, "columnType": "Data", "dataType": "Integer", "measureType": "Nominal", "formula": "", "formulaMessage": "", "parentId": 0, "width": 100, "type": "integer", "importName": "Gender", "description": "", "transform": 0, "edits": [], "missingValues": [], "trimLevels": true}, {"name": "Gender_other", "id": 27, "columnType": "Data", "dataType": "Text", "measureType": "Nominal", "formula": "", "formulaMessage": "", "parentId": 0, "width": 100, "type": "integer", "importName": "Gender_other", "description": "", "transform": 0, "edits": [], "missingValues": [], "trimLevels": true}, {"name": "SexualPref", "id": 28, "columnType": "Data", "dataType": "Integer", "measureType": "Nominal", "formula": "", "formulaMessage": "", "parentId": 0, "width": 100, "type": "integer", "importName": "SexualPref", "description": "", "transform": 0, "edits": [], "missingValues": [], "trimLevels": true}, {"name": "SexualPref_other", "id": 29, "columnType": "Data", "dataType": "Text", "measureType": "Nominal", "formula": "", "formulaMessage": "", "parentId": 0, "width": 100, "type": "integer", "importName": "SexualPref_other", "description": "", "transform": 0, "edits": [], "missingValues": [], "trimLevels": true}, {"name": "Nationality", "id": 30, "columnType": "Data", "dataType": "Integer", "measureType": "Nominal", "formula": "", "formulaMessage": "", "parentId": 0, "width": 100, "type": "integer", "importName": "Nationality", "description": "", "transform": 0, "edits": [], "missingValues": [], "trimLevels": true}, {"name": "Nationality_other", "id": 31, "columnType": "Data", "dataType": "Text", "measureType": "Nominal", "formula": "", "formulaMessage": "", "parentId": 0, "width": 100, "type": "integer", "importName": "Nationality_other", "description": "", "transform": 0, "edits": [], "missingValues": [], "trimLevels": true}, {"name": "Postcode", "id": 32, "columnType": "Data", "dataType": "Text", "measureType": "ID", "formula": "", "formulaMessage": "", "parentId": 0, "width": 100, "type": "string", "importName": "Postcode", "description": "", "transform": 0, "edits": [], "missingValues": []}, {"name": "Student", "id": 33, "columnType": "Data", "dataType": "Integer", "measureType": "Nominal", "formula": "", "formulaMessage": "", "parentId": 0, "width": 100, "type": "integer", "importName": "Student", "description": "", "transform": 0, "edits": [], "missingValues": [], "trimLevels": true}, {"name": "Education", "id": 34, "columnType": "Data", "dataType": "Integer", "measureType": "Nominal", "formula": "", "formulaMessage": "", "parentId": 0, "width": 100, "type": "integer", "importName": "Education", "description": "", "transform": 0, "edits": [], "missingValues": [], "trimLevels": true}, {"name": "CAN1", "id": 35, "columnType": "Data", "dataType": "Integer", "measureType": "Continuous", "formula": "", "formulaMessage": "", "parentId": 0, "width": 100, "type": "integer", "importName": "CAN1", "description": "", "transform": 0, "edits": [], "missingValues": []}, {"name": "CAN2", "id": 36, "columnType": "Data", "dataType": "Integer", "measureType": "Continuous", "formula": "", "formulaMessage": "", "parentId": 0, "width": 100, "type": "integer", "importName": "CAN2", "description": "", "transform": 0, "edits": [], "missingValues": []}, {"name": "CAN3", "id": 37, "columnType": "Data", "dataType": "Integer", "measureType": "Continuous", "formula": "", "formulaMessage": "", "parentId": 0, "width": 100, "type": "integer", "importName": "CAN3", "description": "", "transform": 0, "edits": [], "missingValues": []}, {"name": "CAN4", "id": 38, "columnType": "Data", "dataType": "Integer", "measureType": "Continuous", "formula": "", "formulaMessage": "", "parentId": 0, "width": 100, "type": "integer", "importName": "CAN4", "description": "", "transform": 0, "edits": [], "missingValues": []}, {"name": "CAN5", "id": 39, "columnType": "Data", "dataType": "Integer", "measureType": "Continuous", "formula": "", "formulaMessage": "", "parentId": 0, "width": 100, "type": "integer", "importName": "CAN5", "description": "", "transform": 0, "edits": [], "missingValues": []}, {"name": "CAN6", "id": 40, "columnType": "Data", "dataType": "Integer", "measureType": "Continuous", "formula": "", "formulaMessage": "", "parentId": 0, "width": 100, "type": "integer", "importName": "CAN6", "description": "", "transform": 0, "edits": [], "missingValues": []}, {"name": "CAN7", "id": 41, "columnType": "Data", "dataType": "Integer", "measureType": "Continuous", "formula": "", "formulaMessage": "", "parentId": 0, "width": 100, "type": "integer", "importName": "CAN7", "description": "", "transform": 0, "edits": [], "missingValues": []}, {"name": "CAN8", "id": 42, "columnType": "Data", "dataType": "Integer", "measureType": "Continuous", "formula": "", "formulaMessage": "", "parentId": 0, "width": 100, "type": "integer", "importName": "CAN8", "description": "", "transform": 0, "edits": [], "missingValues": []}, {"name": "CAN9", "id": 43, "columnType": "Data", "dataType": "Integer", "measureType": "Continuous", "formula": "", "formulaMessage": "", "parentId": 0, "width": 100, "type": "integer", "importName": "CAN9", "description": "", "transform": 0, "edits": [], "missingValues": []}, {"name": "CAN10", "id": 44, "columnType": "Data", "dataType": "Integer", "measureType": "Continuous", "formula": "", "formulaMessage": "", "parentId": 0, "width": 100, "type": "integer", "importName": "CAN10", "description": "", "transform": 0, "edits": [], "missingValues": []}, {"name": "CAN11", "id": 45, "columnType": "Data", "dataType": "Integer", "measureType": "Continuous", "formula": "", "formulaMessage": "", "parentId": 0, "width": 100, "type": "integer", "importName": "CAN11", "description": "", "transform": 0, "edits": [], "missingValues": []}, {"name": "CAN12", "id": 46, "columnType": "Data", "dataType": "Integer", "measureType": "Continuous", "formula": "", "formulaMessage": "", "parentId": 0, "width": 100, "type": "integer", "importName": "CAN12", "description": "", "transform": 0, "edits": [], "missingValues": []}, {"name": "CAN13", "id": 47, "columnType": "Data", "dataType": "Integer", "measureType": "Continuous", "formula": "", "formulaMessage": "", "parentId": 0, "width": 100, "type": "integer", "importName": "CAN13", "description": "", "transform": 0, "edits": [], "missingValues": []}, {"name": "CAN14", "id": 48, "columnType": "Data", "dataType": "Integer", "measureType": "Continuous", "formula": "", "formulaMessage": "", "parentId": 0, "width": 100, "type": "integer", "importName": "CAN14", "description": "", "transform": 0, "edits": [], "missingValues": []}, {"name": "CAN15", "id": 49, "columnType": "Data", "dataType": "Integer", "measureType": "Continuous", "formula": "", "formulaMessage": "", "parentId": 0, "width": 100, "type": "integer", "importName": "CAN15", "description": "", "transform": 0, "edits": [], "missingValues": []}, {"name": "CAN16", "id": 50, "columnType": "Data", "dataType": "Integer", "measureType": "Continuous", "formula": "", "formulaMessage": "", "parentId": 0, "width": 100, "type": "integer", "importName": "CAN16", "description": "", "transform": 0, "edits": [], "missingValues": []}, {"name": "CAN17", "id": 51, "columnType": "Data", "dataType": "Integer", "measureType": "Continuous", "formula": "", "formulaMessage": "", "parentId": 0, "width": 100, "type": "integer", "importName": "CAN17", "description": "", "transform": 0, "edits": [], "missingValues": []}, {"name": "CAN18", "id": 52, "columnType": "Data", "dataType": "Integer", "measureType": "Continuous", "formula": "", "formulaMessage": "", "parentId": 0, "width": 100, "type": "integer", "importName": "CAN18", "description": "", "transform": 0, "edits": [], "missingValues": []}, {"name": "CAN19", "id": 53, "columnType": "Data", "dataType": "Integer", "measureType": "Continuous", "formula": "", "formulaMessage": "", "parentId": 0, "width": 100, "type": "integer", "importName": "CAN19", "description": "", "transform": 0, "edits": [], "missingValues": []}, {"name": "CAN20", "id": 54, "columnType": "Data", "dataType": "Integer", "measureType": "Continuous", "formula": "", "formulaMessage": "", "parentId": 0, "width": 100, "type": "integer", "importName": "CAN20", "description": "", "transform": 0, "edits": [], "missingValues": []}, {"name": "CAN21", "id": 55, "columnType": "Data", "dataType": "Integer", "measureType": "Continuous", "formula": "", "formulaMessage": "", "parentId": 0, "width": 100, "type": "integer", "importName": "CAN21", "description": "", "transform": 0, "edits": [], "missingValues": []}, {"name": "CAN22", "id": 56, "columnType": "Data", "dataType": "Integer", "measureType": "Continuous", "formula": "", "formulaMessage": "", "parentId": 0, "width": 100, "type": "integer", "importName": "CAN22", "description": "", "transform": 0, "edits": [], "missingValues": []}, {"name": "CAN23", "id": 57, "columnType": "Data", "dataType": "Integer", "measureType": "Continuous", "formula": "", "formulaMessage": "", "parentId": 0, "width": 100, "type": "integer", "importName": "CAN23", "description": "", "transform": 0, "edits": [], "missingValues": []}, {"name": "CAN24", "id": 58, "columnType": "Data", "dataType": "Integer", "measureType": "Continuous", "formula": "", "formulaMessage": "", "parentId": 0, "width": 100, "type": "integer", "importName": "CAN24", "description": "", "transform": 0, "edits": [], "missingValues": []}, {"name": "CAN25", "id": 59, "columnType": "Data", "dataType": "Integer", "measureType": "Continuous", "formula": "", "formulaMessage": "", "parentId": 0, "width": 100, "type": "integer", "importName": "CAN25", "description": "", "transform": 0, "edits": [], "missingValues": []}, {"name": "CAN26", "id": 60, "columnType": "Data", "dataType": "Integer", "measureType": "Continuous", "formula": "", "formulaMessage": "", "parentId": 0, "width": 100, "type": "integer", "importName": "CAN26", "description": "", "transform": 0, "edits": [], "missingValues": []}, {"name": "CAN27", "id": 61, "columnType": "Data", "dataType": "Integer", "measureType": "Continuous", "formula": "", "formulaMessage": "", "parentId": 0, "width": 100, "type": "integer", "importName": "CAN27", "description": "", "transform": 0, "edits": [], "missingValues": []}, {"name": "CAN28", "id": 62, "columnType": "Data", "dataType": "Integer", "measureType": "Continuous", "formula": "", "formulaMessage": "", "parentId": 0, "width": 100, "type": "integer", "importName": "CAN28", "description": "", "transform": 0, "edits": [], "missingValues": []}, {"name": "CAN29", "id": 63, "columnType": "Data", "dataType": "Integer", "measureType": "Continuous", "formula": "", "formulaMessage": "", "parentId": 0, "width": 100, "type": "integer", "importName": "CAN29", "description": "", "transform": 0, "edits": [], "missingValues": []}, {"name": "RAND1", "id": 64, "columnType": "Data", "dataType": "Integer", "measureType": "Nominal", "formula": "", "formulaMessage": "", "parentId": 0, "width": 100, "type": "integer", "importName": "RAND1", "description": "", "transform": 0, "edits": [], "missingValues": [], "trimLevels": true}, {"name": "RAND2", "id": 65, "columnType": "Data", "dataType": "Integer", "measureType": "Nominal", "formula": "", "formulaMessage": "", "parentId": 0, "width": 100, "type": "integer", "importName": "RAND2", "description": "", "transform": 0, "edits": [], "missingValues": [], "trimLevels": true}, {"name": "RAND3", "id": 66, "columnType": "Data", "dataType": "Integer", "measureType": "Nominal", "formula": "", "formulaMessage": "", "parentId": 0, "width": 100, "type": "integer", "importName": "RAND3", "description": "", "transform": 0, "edits": [], "missingValues": [], "trimLevels": true}, {"name": "RAND4", "id": 67, "columnType": "Data", "dataType": "Integer", "measureType": "Nominal", "formula": "", "formulaMessage": "", "parentId": 0, "width": 100, "type": "integer", "importName": "RAND4", "description": "", "transform": 0, "edits": [], "missingValues": [], "trimLevels": true}, {"name": "RAND5", "id": 68, "columnType": "Data", "dataType": "Integer", "measureType": "Nominal", "formula": "", "formulaMessage": "", "parentId": 0, "width": 100, "type": "integer", "importName": "RAND5", "description": "", "transform": 0, "edits": [], "missingValues": [], "trimLevels": true}, {"name": "RAND6", "id": 69, "columnType": "Data", "dataType": "Integer", "measureType": "Nominal", "formula": "", "formulaMessage": "", "parentId": 0, "width": 100, "type": "integer", "importName": "RAND6", "description": "", "transform": 0, "edits": [], "missingValues": [], "trimLevels": true}, {"name": "RAND7", "id": 70, "columnType": "Data", "dataType": "Integer", "measureType": "Nominal", "formula": "", "formulaMessage": "", "parentId": 0, "width": 100, "type": "integer", "importName": "RAND7", "description": "", "transform": 0, "edits": [], "missingValues": [], "trimLevels": true}, {"name": "RAND8", "id": 71, "columnType": "Data", "dataType": "Integer", "measureType": "Nominal", "formula": "", "formulaMessage": "", "parentId": 0, "width": 100, "type": "integer", "importName": "RAND8", "description": "", "transform": 0, "edits": [], "missingValues": [], "trimLevels": true}, {"name": "RAND9", "id": 72, "columnType": "Data", "dataType": "Integer", "measureType": "Nominal", "formula": "", "formulaMessage": "", "parentId": 0, "width": 100, "type": "integer", "importName": "RAND9", "description": "", "transform": 0, "edits": [], "missingValues": [], "trimLevels": true}, {"name": "RAND10", "id": 73, "columnType": "Data", "dataType": "Integer", "measureType": "Nominal", "formula": "", "formulaMessage": "", "parentId": 0, "width": 100, "type": "integer", "importName": "RAND10", "description": "", "transform": 0, "edits": [], "missingValues": [], "trimLevels": true}, {"name": "RAND11", "id": 74, "columnType": "Data", "dataType": "Integer", "measureType": "Nominal", "formula": "", "formulaMessage": "", "parentId": 0, "width": 100, "type": "integer", "importName": "RAND11", "description": "", "transform": 0, "edits": [], "missingValues": [], "trimLevels": true}, {"name": "Alcohol_12mnths", "id": 75, "columnType": "Data", "dataType": "Integer", "measureType": "Nominal", "formula": "", "formulaMessage": "", "parentId": 0, "width": 138, "type": "integer", "importName": "Alcohol_12mnths", "description": "", "transform": 0, "edits": [], "missingValues": [], "trimLevels": true}, {"name": "Alcohol_Social", "id": 76, "columnType": "Data", "dataType": "Integer", "measureType": "Nominal", "formula": "", "formulaMessage": "", "parentId": 0, "width": 100, "type": "integer", "importName": "Alcohol_Social", "description": "", "transform": 0, "edits": [], "missingValues": [], "trimLevels": true}, {"name": "Concern_Alc", "id": 77, "columnType": "Data", "dataType": "Integer", "measureType": "Ordinal", "formula": "", "formulaMessage": "", "parentId": 0, "width": 100, "type": "integer", "importName": "Concern_Alc", "description": "", "transform": 0, "edits": [], "missingValues": [], "trimLevels": true}, {"name": "Cutdown_Alc", "id": 78, "columnType": "Data", "dataType": "Integer", "measureType": "Nominal", "formula": "", "formulaMessage": "", "parentId": 0, "width": 100, "type": "integer", "importName": "Cutdown_Alc", "description": "", "transform": 0, "edits": [], "missingValues": [], "trimLevels": true}, {"name": "FriendHarm", "id": 79, "columnType": "Data", "dataType": "Integer", "measureType": "Nominal", "formula": "", "formulaMessage": "", "parentId": 0, "width": 100, "type": "integer", "importName": "FriendHarm", "description": "", "transform": 0, "edits": [], "missingValues": [], "trimLevels": true}, {"name": "OutlookHarm", "id": 80, "columnType": "Data", "dataType": "Integer", "measureType": "Nominal", "formula": "", "formulaMessage": "", "parentId": 0, "width": 100, "type": "integer", "importName": "OutlookHarm", "description": "", "transform": 0, "edits": [], "missingValues": [], "trimLevels": true}, {"name": "HomeHarm", "id": 81, "columnType": "Data", "dataType": "Integer", "measureType": "Nominal", "formula": "", "formulaMessage": "", "parentId": 0, "width": 100, "type": "integer", "importName": "HomeHarm", "description": "", "transform": 0, "edits": [], "missingValues": [], "trimLevels": true}, {"name": "FinHarm", "id": 82, "columnType": "Data", "dataType": "Integer", "measureType": "Nominal", "formula": "", "formulaMessage": "", "parentId": 0, "width": 100, "type": "integer", "importName": "FinHarm", "description": "", "transform": 0, "edits": [], "missingValues": [], "trimLevels": true}, {"name": "WorkHarm", "id": 83, "columnType": "Data", "dataType": "Integer", "measureType": "Nominal", "formula": "", "formulaMessage": "", "parentId": 0, "width": 100, "type": "integer", "importName": "WorkHarm", "description": "", "transform": 0, "edits": [], "missingValues": [], "trimLevels": true}, {"name": "HealthHarm", "id": 84, "columnType": "Data", "dataType": "Integer", "measureType": "Nominal", "formula": "", "formulaMessage": "", "parentId": 0, "width": 100, "type": "integer", "importName": "HealthHarm", "description": "", "transform": 0, "edits": [], "missingValues": [], "trimLevels": true}, {"name": "e16a", "id": 85, "columnType": "Data", "dataType": "Integer", "measureType": "Nominal", "formula": "", "formulaMessage": "", "parentId": 0, "width": 100, "type": "integer", "importName": "e16a", "description": "", "transform": 0, "edits": [], "missingValues": [], "trimLevels": true}, {"name": "e16b", "id": 86, "columnType": "Data", "dataType": "Integer", "measureType": "Nominal", "formula": "", "formulaMessage": "", "parentId": 0, "width": 100, "type": "integer", "importName": "e16b", "description": "", "transform": 0, "edits": [], "missingValues": [], "trimLevels": true}, {"name": "e16c", "id": 87, "columnType": "Data", "dataType": "Integer", "measureType": "Nominal", "formula": "", "formulaMessage": "", "parentId": 0, "width": 100, "type": "integer", "importName": "e16c", "description": "", "transform": 0, "edits": [], "missingValues": [], "trimLevels": true}, {"name": "e16d", "id": 88, "columnType": "Data", "dataType": "Integer", "measureType": "Nominal", "formula": "", "formulaMessage": "", "parentId": 0, "width": 100, "type": "integer", "importName": "e16d", "description": "", "transform": 0, "edits": [], "missingValues": [], "trimLevels": true}, {"name": "e16e", "id": 89, "columnType": "Data", "dataType": "Integer", "measureType": "Nominal", "formula": "", "formulaMessage": "", "parentId": 0, "width": 100, "type": "integer", "importName": "e16e", "description": "", "transform": 0, "edits": [], "missingValues": [], "trimLevels": true}, {"name": "e16f", "id": 90, "columnType": "Data", "dataType": "Integer", "measureType": "Nominal", "formula": "", "formulaMessage": "", "parentId": 0, "width": 100, "type": "integer", "importName": "e16f", "description": "", "transform": 0, "edits": [], "missingValues": [], "trimLevels": true}, {"name": "AUDIT1_freq", "id": 91, "columnType": "Data", "dataType": "Integer", "measureType": "Nominal", "formula": "", "formulaMessage": "", "parentId": 0, "width": 100, "type": "integer", "importName": "AUDIT1_freq", "description": "", "transform": 0, "edits": [], "missingValues": [], "trimLevels": true}, {"name": "AUDIT2_consump", "id": 92, "columnType": "Data", "dataType": "Integer", "measureType": "Nominal", "formula": "", "formulaMessage": "", "parentId": 0, "width": 100, "type": "integer", "importName": "AUDIT2_consump", "description": "", "transform": 0, "edits": [], "missingValues": [], "trimLevels": true}, {"name": "AUDIT3_6ormore", "id": 93, "columnType": "Data", "dataType": "Integer", "measureType": "Nominal", "formula": "", "formulaMessage": "", "parentId": 0, "width": 100, "type": "integer", "importName": "AUDIT3_6ormore", "description": "", "transform": 0, "edits": [], "missingValues": [], "trimLevels": true}, {"name": "AUDIT4_cantstop", "id": 94, "columnType": "Data", "dataType": "Integer", "measureType": "Nominal", "formula": "", "formulaMessage": "", "parentId": 0, "width": 100, "type": "integer", "importName": "AUDIT4_cantstop", "description": "", "transform": 0, "edits": [], "missingValues": [], "trimLevels": true}, {"name": "AUDIT5_failedexp", "id": 95, "columnType": "Data", "dataType": "Integer", "measureType": "Nominal", "formula": "", "formulaMessage": "", "parentId": 0, "width": 100, "type": "integer", "importName": "AUDIT5_failedexp", "description": "", "transform": 0, "edits": [], "missingValues": [], "trimLevels": true}, {"name": "AUDIT6_morningdrink", "id": 96, "columnType": "Data", "dataType": "Integer", "measureType": "Nominal", "formula": "", "formulaMessage": "", "parentId": 0, "width": 100, "type": "integer", "importName": "AUDIT6_morningdrink", "description": "", "transform": 0, "edits": [], "missingValues": [], "trimLevels": true}, {"name": "AUDIT7_guilt", "id": 97, "columnType": "Data", "dataType": "Integer", "measureType": "Nominal", "formula": "", "formulaMessage": "", "parentId": 0, "width": 100, "type": "integer", "importName": "AUDIT7_guilt", "description": "", "transform": 0, "edits": [], "missingValues": [], "trimLevels": true}, {"name": "AUDIT8_cantremem", "id": 98, "columnType": "Data", "dataType": "Integer", "measureType": "Nominal", "formula": "", "formulaMessage": "", "parentId": 0, "width": 100, "type": "integer", "importName": "AUDIT8_cantremem", "description": "", "transform": 0, "edits": [], "missingValues": [], "trimLevels": true}, {"name": "AUDIT9_injury", "id": 99, "columnType": "Data", "dataType": "Integer", "measureType": "Nominal", "formula": "", "formulaMessage": "", "parentId": 0, "width": 100, "type": "integer", "importName": "AUDIT9_injury", "description": "", "transform": 0, "edits": [], "missingValues": [], "trimLevels": true}, {"name": "AUDIT10_concern", "id": 100, "columnType": "Data", "dataType": "Integer", "measureType": "Nominal", "formula": "", "formulaMessage": "", "parentId": 0, "width": 100, "type": "integer", "importName": "AUDIT10_concern", "description": "", "transform": 0, "edits": [], "missingValues": [], "trimLevels": true}, {"name": "RAND1_R", "id": 101, "columnType": "Data", "dataType": "Integer", "measureType": "Nominal", "formula": "", "formulaMessage": "", "parentId": 0, "width": 100, "type": "integer", "importName": "RAND1_R", "description": "", "transform": 0, "edits": [], "missingValues": [], "trimLevels": true}, {"name": "RAND3_R", "id": 102, "columnType": "Data", "dataType": "Integer", "measureType": "Nominal", "formula": "", "formulaMessage": "", "parentId": 0, "width": 100, "type": "integer", "importName": "RAND3_R", "description": "", "transform": 0, "edits": [], "missingValues": [], "trimLevels": true}, {"name": "RAND_Total", "id": 103, "columnType": "Data", "dataType": "Decimal", "measureType": "Continuous", "formula": "", "formulaMessage": "", "parentId": 0, "width": 139, "type": "number", "importName": "RAND_Total", "description": "", "transform": 0, "edits": [], "missingValues": []}, {"name": "AUDIT_Total", "id": 104, "columnType": "Data", "dataType": "Decimal", "measureType": "Continuous", "formula": "", "formulaMessage": "", "parentId": 0, "width": 149, "type": "number", "importName": "AUDIT_Total", "description": "", "transform": 0, "edits": [], "missingValues": []}, {"name": "CAN_12item_TOTAL", "id": 105, "columnType": "Data", "dataType": "Decimal", "measureType": "Continuous", "formula": "", "formulaMessage": "", "parentId": 0, "width": 100, "type": "number", "importName": "CAN_12item_TOTAL", "description": "", "transform": 0, "edits": [], "missingValues": []}, {"name": "Total_Volume", "id": 106, "columnType": "Data", "dataType": "Decimal", "measureType": "Continuous", "formula": "", "formulaMessage": "", "parentId": 0, "width": 133, "type": "number", "importName": "Total_Volume", "description": "", "transform": 0, "edits": [], "missingValues": []}, {"name": "Volumeperday", "id": 107, "columnType": "Data", "dataType": "Decimal", "measureType": "Continuous", "formula": "", "formulaMessage": "", "parentId": 0, "width": 100, "type": "number", "importName": "Volumeperday", "description": "", "transform": 0, "edits": [], "missingValues": []}, {"name": "filter_$", "id": 108, "columnType": "Data", "dataType": "Integer", "measureType": "Nominal", "formula": "", "formulaMessage": "", "parentId": 0, "width": 100, "type": "integer", "importName": "filter_$", "description": "", "transform": 0, "edits": [], "missingValues": [], "trimLevels": true}, {"name": "Con_Vol_Int", "id": 109, "columnType": "Data", "dataType": "Decimal", "measureType": "Continuous", "formula": "", "formulaMessage": "", "parentId": 0, "width": 100, "type": "number", "importName": "Con_Vol_Int", "description": "", "transform": 0, "edits": [], "missingValues": []}, {"name": "MAH_1", "id": 110, "columnType": "Data", "dataType": "Decimal", "measureType": "Continuous", "formula": "", "formulaMessage": "", "parentId": 0, "width": 100, "type": "number", "importName": "MAH_1", "description": "", "transform": 0, "edits": [], "missingValues": []}, {"name": "COO_1", "id": 111, "columnType": "Data", "dataType": "Decimal", "measureType": "Continuous", "formula": "", "formulaMessage": "", "parentId": 0, "width": 100, "type": "number", "importName": "COO_1", "description": "", "transform": 0, "edits": [], "missingValues": []}, {"name": "LEV_1", "id": 112, "columnType": "Data", "dataType": "Decimal", "measureType": "Continuous", "formula": "", "formulaMessage": "", "parentId": 0, "width": 100, "type": "number", "importName": "LEV_1", "description": "", "transform": 0, "edits": [], "missingValues": []}, {"name": "Fun_CAN", "id": 113, "columnType": "Data", "dataType": "Decimal", "measureType": "Continuous", "formula": "", "formulaMessage": "", "parentId": 0, "width": 100, "type": "number", "importName": "Fun_CAN", "description": "", "transform": 0, "edits": [], "missingValues": []}, {"name": "Connection_CAN", "id": 114, "columnType": "Data", "dataType": "Decimal", "measureType": "Continuous", "formula": "", "formulaMessage": "", "parentId": 0, "width": 100, "type": "number", "importName": "Connection_CAN", "description": "", "transform": 0, "edits": [], "missingValues": []}, {"name": "Ego_CAN", "id": 115, "columnType": "Data", "dataType": "Decimal", "measureType": "Continuous", "formula": "", "formulaMessage": "", "parentId": 0, "width": 100, "type": "number", "importName": "Ego_CAN", "description": "", "transform": 0, "edits": [], "missingValues": []}, {"name": "MAH_2", "id": 116, "columnType": "Data", "dataType": "Decimal", "measureType": "Continuous", "formula": "", "formulaMessage": "", "parentId": 0, "width": 100, "type": "number", "importName": "MAH_2", "description": "", "transform": 0, "edits": [], "missingValues": []}, {"name": "COO_2", "id": 117, "columnType": "Data", "dataType": "Decimal", "measureType": "Continuous", "formula": "", "formulaMessage": "", "parentId": 0, "width": 100, "type": "number", "importName": "COO_2", "description": "", "transform": 0, "edits": [], "missingValues": []}, {"name": "LEV_2", "id": 118, "columnType": "Data", "dataType": "Decimal", "measureType": "Continuous", "formula": "", "formulaMessage": "", "parentId": 0, "width": 100, "type": "number", "importName": "LEV_2", "description": "", "transform": 0, "edits": [], "missingValues": []}, {"name": "MAH_3", "id": 119, "columnType": "Data", "dataType": "Decimal", "measureType": "Continuous", "formula": "", "formulaMessage": "", "parentId": 0, "width": 100, "type": "number", "importName": "MAH_3", "description": "", "transform": 0, "edits": [], "missingValues": []}, {"name": "COO_3", "id": 120, "columnType": "Data", "dataType": "Decimal", "measureType": "Continuous", "formula": "", "formulaMessage": "", "parentId": 0, "width": 100, "type": "number", "importName": "COO_3", "description": "", "transform": 0, "edits": [], "missingValues": []}, {"name": "LEV_3", "id": 121, "columnType": "Data", "dataType": "Decimal", "measureType": "Continuous", "formula": "", "formulaMessage": "", "parentId": 0, "width": 100, "type": "number", "importName": "LEV_3", "description": "", "transform": 0, "edits": [], "missingValues": []}, {"name": "ZRAND_Total", "id": 122, "columnType": "Data", "dataType": "Decimal", "measureType": "Continuous", "formula": "", "formulaMessage": "", "parentId": 0, "width": 100, "type": "number", "importName": "ZRAND_Total", "description": "", "transform": 0, "edits": [], "missingValues": []}, {"name": "ZAUDIT_Total", "id": 123, "columnType": "Data", "dataType": "Decimal", "measureType": "Continuous", "formula": "", "formulaMessage": "", "parentId": 0, "width": 100, "type": "number", "importName": "ZAUDIT_Total", "description": "", "transform": 0, "edits": [], "missingValues": []}, {"name": "ZCAN_12item_TOTAL", "id": 124, "columnType": "Data", "dataType": "Decimal", "measureType": "Continuous", "formula": "", "formulaMessage": "", "parentId": 0, "width": 100, "type": "number", "importName": "ZCAN_12item_TOTAL", "description": "", "transform": 0, "edits": [], "missingValues": []}, {"name": "ZTotal_Volume", "id": 125, "columnType": "Data", "dataType": "Decimal", "measureType": "Continuous", "formula": "", "formulaMessage": "", "parentId": 0, "width": 100, "type": "number", "importName": "ZTotal_Volume", "description": "", "transform": 0, "edits": [], "missingValues": []}, {"name": "Fun Threat Factor", "id": 142, "columnType": "Computed", "dataType": "Integer", "measureType": "Continuous", "formula": "CAN12+CAN13+CAN14+CAN25", "formulaMessage": "", "parentId": 0, "width": 125, "type": "integer", "importName": "", "description": "Threat to Fun Factor", "transform": 0, "edits": [], "missingValues": []}, {"name": "Self Threat Factor", "id": 143, "columnType": "Computed", "dataType": "Integer", "measureType": "Continuous", "formula": "CAN22+CAN24+CAN27+CAN28", "formulaMessage": "", "parentId": 0, "width": 100, "type": "integer", "importName": "", "description": "Threat to self factor", "transform": 0, "edits": [], "missingValues": []}, {"name": "Connection Threat Factor", "id": 144, "columnType": "Computed", "dataType": "Integer", "measureType": "Continuous", "formula": "CAN1+CAN6+CAN8+CAN9", "formulaMessage": "", "parentId": 0, "width": 100, "type": "integer", "importName": "", "description": "Threat to Connection factor", "transform": 0, "edits": [], "missingValues": []}], "transforms": []}}
