# Supplementary material for: Development and Validation of the Cheers Attitudes towards Non-drinkers Scale (CANS)
Source: J Health Psychol. 2024 Jan 29;29(10):1101–14. doi: 10.1177/13591053231220519 (PMC11344955; doi:10.1177/13591053231220519)
Supplement: sj-omv-2-hpq-10.1177_13591053231220519 – Supplemental material for Development and Validation of the Cheers Attitudes towards Non-drinkers Scale (CANS) [file sj-omv-2-hpq-10.1177_13591053231220519.omv › xdata.json]

{"Filter 1": {"labels": [[0, "0", "0", false], [1, "1", "1", false]]}, "Filter 2": {"labels": [[0, "0", "0", false], [1, "1", "1", false]]}, "Filter 3": {"labels": [[0, "0", "0", false], [1, "1", "1", false]]}, "Filter 4": {"labels": [[0, "0", "0", false], [1, "1", "1", false]]}, "Filter 5": {"labels": [[0, "0", "0", false], [1, "1", "1", false]]}, "Filter 6": {"labels": [[1, "1", "1", false]]}, "Response_ID": {"labels": [[43613763, "43613763", "43613763", false], [43618702, "43618702", "43618702", false], [43621160, "43621160", "43621160", false], [43624867, "43624867", "43624867", false], [43625446, "43625446", "43625446", false], [43627351, "43627351", "43627351", false], [43630191, "43630191", "43630191", false], [43634506, "43634506", "43634506", false], [43634725, "43634725", "43634725", false], [43666031, "43666031", "43666031", false], [43668750, "43668750", "43668750", false], [43669558, "43669558", "43669558", false], [43669984, "43669984", "43669984", false], [43670645, "43670645", "43670645", false], [43674846, "43674846", "43674846", false], [43675721, "43675721", "43675721", false], [43675922, "43675922", "43675922", false], [43677012, "43677012", "43677012", false], [43679690, "43679690", "43679690", false], [43680650, "43680650", "43680650", false], [43681183, "43681183", "43681183", false], [43681532, "43681532", "43681532", false], [43682446, "43682446", "43682446", false], [43683292, "43683292", "43683292", false], [43683520, "43683520", "43683520", false], [43683543, "43683543", "43683543", false], [43683609, "43683609", "43683609", false], [43684199, "43684199", "43684199", false], [43684425, "43684425", "43684425", false], [43684438, "43684438", "43684438", false], [43684515, "43684515", "43684515", false], [43684543, "43684543", "43684543", false], [43685322, "43685322", "43685322", false], [43685540, "43685540", "43685540", false], [43687466, "43687466", "43687466", false], [43688542, "43688542", "43688542", false], [43690071, "43690071", "43690071", false], [43690492, "43690492", "43690492", false], [43690598, "43690598", "43690598", false], [43691556, "43691556", "43691556", false], [43693838, "43693838", "43693838", false], [43694545, "43694545", "43694545", false], [43698438, "43698438", "43698438", false], [43702416, "43702416", "43702416", false], [43702905, "43702905", "43702905", false], [43723851, "43723851", "43723851", false], [43726437, "43726437", "43726437", false], [43727230, "43727230", "43727230", false], [43728120, "43728120", "43728120", false], [43728182, "43728182", "43728182", false], [43728900, "43728900", "43728900", false], [43729350, "43729350", "43729350", false], [43729527, "43729527", "43729527", false], [43730068, "43730068", "43730068", false], [43732890, "43732890", "43732890", false], [43733223, "43733223", "43733223", false], [43735885, "43735885", "43735885", false], [43736031, "43736031", "43736031", false], [43736047, "43736047", "43736047", false], [43736085, "43736085", "43736085", false], [43736111, "43736111", "43736111", false], [43736149, "43736149", "43736149", false], [43736446, "43736446", "43736446", false], [43737651, "43737651", "43737651", false], [43737867, "43737867", "43737867", false], [43739113, "43739113", "43739113", false], [43740251, "43740251", "43740251", false], [43740253, "43740253", "43740253", false], [43740573, "43740573", "43740573", false], [43740683, "43740683", "43740683", false], [43741170, "43741170", "43741170", false], [43741417, "43741417", "43741417", false], [43741780, "43741780", "43741780", false], [43741880, "43741880", "43741880", false], [43742567, "43742567", "43742567", false], [43743065, "43743065", "43743065", false], [43743163, "43743163", "43743163", false], [43743193, "43743193", "43743193", false], [43743344, "43743344", "43743344", false], [43743384, "43743384", "43743384", false], [43743818, "43743818", "43743818", false], [43744022, "43744022", "43744022", false], [43744491, "43744491", "43744491", false], [43744624, "43744624", "43744624", false], [43744625, "43744625", "43744625", false], [43745485, "43745485", "43745485", false], [43745690, "43745690", "43745690", false], [43745745, "43745745", "43745745", false], [43747255, "43747255", "43747255", false], [43747973, "43747973", "43747973", false], [43748359, "43748359", "43748359", false], [43749893, "43749893", "43749893", false], [43750035, "43750035", "43750035", false], [43750157, "43750157", "43750157", false], [43750160, "43750160", "43750160", false], [43751956, "43751956", "43751956", false], [43753359, "43753359", "43753359", false], [43753617, "43753617", "43753617", false], [43755863, "43755863", "43755863", false], [43757962, "43757962", "43757962", false], [43775549, "43775549", "43775549", false], [43776503, "43776503", "43776503", false], [43786871, "43786871", "43786871", false], [43787272, "43787272", "43787272", false], [43789604, "43789604", "43789604", false], [43790139, "43790139", "43790139", false], [43790510, "43790510", "43790510", false], [43790534, "43790534", "43790534", false], [43791478, "43791478", "43791478", false], [43791677, "43791677", "43791677", false], [43793088, "43793088", "43793088", false], [43794475, "43794475", "43794475", false], [43794677, "43794677", "43794677", false], [43794897, "43794897", "43794897", false], [43795343, "43795343", "43795343", false], [43796053, "43796053", "43796053", false], [43796072, "43796072", "43796072", false], [43796246, "43796246", "43796246", false], [43796688, "43796688", "43796688", false], [43800653, "43800653", "43800653", false], [43800802, "43800802", "43800802", false], [43801419, "43801419", "43801419", false], [43802371, "43802371", "43802371", false], [43802717, "43802717", "43802717", false], [43802981, "43802981", "43802981", false], [43803117, "43803117", "43803117", false], [43804302, "43804302", "43804302", false], [43804401, "43804401", "43804401", false], [43805030, "43805030", "43805030", false], [43805078, "43805078", "43805078", false], [43805336, "43805336", "43805336", false], [43805374, "43805374", "43805374", false], [43805540, "43805540", "43805540", false], [43805801, "43805801", "43805801", false], [43805802, "43805802", "43805802", false], [43805872, "43805872", "43805872", false], [43806182, "43806182", "43806182", false], [43807653, "43807653", "43807653", false], [43808071, "43808071", "43808071", false], [43808773, "43808773", "43808773", false], [43808854, "43808854", "43808854", false], [43809590, "43809590", "43809590", false], [43810361, "43810361", "43810361", false], [43811017, "43811017", "43811017", false], [43811433, "43811433", "43811433", false], [43811896, "43811896", "43811896", false], [43812027, "43812027", "43812027", false], [43812787, "43812787", "43812787", false], [43828296, "43828296", "43828296", false], [43828324, "43828324", "43828324", false], [43829868, "43829868", "43829868", false], [43829875, "43829875", "43829875", false], [43830527, "43830527", "43830527", false], [43831321, "43831321", "43831321", false], [43831551, "43831551", "43831551", false], [43832583, "43832583", "43832583", false], [43833006, "43833006", "43833006", false], [43833191, "43833191", "43833191", false], [43833868, "43833868", "43833868", false], [43834822, "43834822", "43834822", false], [43835018, "43835018", "43835018", false], [43835807, "43835807", "43835807", false], [43836685, "43836685", "43836685", false], [43836942, "43836942", "43836942", false], [43837132, "43837132", "43837132", false], [43837165, "43837165", "43837165", false], [43837197, "43837197", "43837197", false], [43837278, "43837278", "43837278", false], [43837917, "43837917", "43837917", false], [43837934, "43837934", "43837934", false], [43838140, "43838140", "43838140", false], [43838190, "43838190", "43838190", false], [43838410, "43838410", "43838410", false], [43838731, "43838731", "43838731", false], [43838963, "43838963", "43838963", false], [43840030, "43840030", "43840030", false], [43840179, "43840179", "43840179", false], [43840362, "43840362", "43840362", false], [43840502, "43840502", "43840502", false], [43840509, "43840509", "43840509", false], [43840987, "43840987", "43840987", false], [43841111, "43841111", "43841111", false], [43841125, "43841125", "43841125", false], [43841241, "43841241", "43841241", false], [43841295, "43841295", "43841295", false], [43841501, "43841501", "43841501", false], [43841621, "43841621", "43841621", false], [43841950, "43841950", "43841950", false], [43842140, "43842140", "43842140", false], [43842205, "43842205", "43842205", false], [43842270, "43842270", "43842270", false], [43842733, "43842733", "43842733", false], [43843024, "43843024", "43843024", false], [43843176, "43843176", "43843176", false], [43845386, "43845386", "43845386", false], [43845508, "43845508", "43845508", false], [43845597, "43845597", "43845597", false], [43845683, "43845683", "43845683", false], [43845811, "43845811", "43845811", false], [43845814, "43845814", "43845814", false], [43846188, "43846188", "43846188", false], [43847406, "43847406", "43847406", false], [43847853, "43847853", "43847853", false], [43848445, "43848445", "43848445", false], [43849532, "43849532", "43849532", false], [43850392, "43850392", "43850392", false], [43852985, "43852985", "43852985", false], [43861920, "43861920", "43861920", false], [43862340, "43862340", "43862340", false], [43863435, "43863435", "43863435", false], [43863533, "43863533", "43863533", false], [43863711, "43863711", "43863711", false], [43863991, "43863991", "43863991", false], [43864006, "43864006", "43864006", false], [43864666, "43864666", "43864666", false], [43865928, "43865928", "43865928", false], [43866415, "43866415", "43866415", false], [43867182, "43867182", "43867182", false], [43867494, "43867494", "43867494", false], [43868080, "43868080", "43868080", false], [43868126, "43868126", "43868126", false], [43869153, "43869153", "43869153", false], [43869638, "43869638", "43869638", false], [43869779, "43869779", "43869779", false], [43870108, "43870108", "43870108", false], [43870867, "43870867", "43870867", false], [43870949, "43870949", "43870949", false], [43871537, "43871537", "43871537", false], [43871604, "43871604", "43871604", false], [43872103, "43872103", "43872103", false], [43872302, "43872302", "43872302", false], [43872460, "43872460", "43872460", false], [43872558, "43872558", "43872558", false], [43875193, "43875193", "43875193", false], [43877241, "43877241", "43877241", false], [43877250, "43877250", "43877250", false], [43877545, "43877545", "43877545", false], [43877857, "43877857", "43877857", false], [43878774, "43878774", "43878774", false], [43878952, "43878952", "43878952", false], [43879069, "43879069", "43879069", false], [43879203, "43879203", "43879203", false], [43879698, "43879698", "43879698", false], [43880351, "43880351", "43880351", false], [43880529, "43880529", "43880529", false], [43880688, "43880688", "43880688", false], [43881110, "43881110", "43881110", false], [43881613, "43881613", "43881613", false], [43881884, "43881884", "43881884", false], [43882444, "43882444", "43882444", false], [43883143, "43883143", "43883143", false], [43884299, "43884299", "43884299", false], [43885929, "43885929", "43885929", false], [43887034, "43887034", "43887034", false], [43889225, "43889225", "43889225", false], [43889840, "43889840", "43889840", false], [43889948, "43889948", "43889948", false], [43891354, "43891354", "43891354", false], [43897287, "43897287", "43897287", false], [43902537, "43902537", "43902537", false], [43906419, "43906419", "43906419", false], [43918157, "43918157", "43918157", false], [43919856, "43919856", "43919856", false], [43920805, "43920805", "43920805", false], [43921782, "43921782", "43921782", false], [43921888, "43921888", "43921888", false], [43922384, "43922384", "43922384", false], [43926729, "43926729", "43926729", false], [43927292, "43927292", "43927292", false], [43927900, "43927900", "43927900", false], [43928125, "43928125", "43928125", false], [43929000, "43929000", "43929000", false], [43931023, "43931023", "43931023", false], [43931392, "43931392", "43931392", false], [43931569, "43931569", "43931569", false], [43931624, "43931624", "43931624", false], [43931642, "43931642", "43931642", false], [43931955, "43931955", "43931955", false], [43933343, "43933343", "43933343", false], [43933353, "43933353", "43933353", false], [43933357, "43933357", "43933357", false], [43933362, "43933362", "43933362", false], [43933370, "43933370", "43933370", false], [43933387, "43933387", "43933387", false], [43933389, "43933389", "43933389", false], [43933407, "43933407", "43933407", false], [43933408, "43933408", "43933408", false], [43933421, "43933421", "43933421", false], [43933437, "43933437", "43933437", false], [43933443, "43933443", "43933443", false], [43933477, "43933477", "43933477", false], [43933512, "43933512", "43933512", false], [43933523, "43933523", "43933523", false], [43933529, "43933529", "43933529", false], [43933532, "43933532", "43933532", false], [43933567, "43933567", "43933567", false], [43933571, "43933571", "43933571", false], [43933578, "43933578", "43933578", false], [43933583, "43933583", "43933583", false], [43933607, "43933607", "43933607", false], [43933609, "43933609", "43933609", false], [43933618, "43933618", "43933618", false], [43933629, "43933629", "43933629", false], [43933637, "43933637", "43933637", false], [43933654, "43933654", "43933654", false], [43933662, "43933662", "43933662", false], [43933667, "43933667", "43933667", false], [43933729, "43933729", "43933729", false], [43933758, "43933758", "43933758", false], [43933761, "43933761", "43933761", false], [43933798, "43933798", "43933798", false], [43933811, "43933811", "43933811", false], [43933826, "43933826", "43933826", false], [43933844, "43933844", "43933844", false], [43933869, "43933869", "43933869", false], [43933893, "43933893", "43933893", false], [43933895, "43933895", "43933895", false], [43933957, "43933957", "43933957", false], [43933958, "43933958", "43933958", false], [43933969, "43933969", "43933969", false], [43934000, "43934000", "43934000", false], [43934027, "43934027", "43934027", false], [43934104, "43934104", "43934104", false], [43934129, "43934129", "43934129", false], [43934140, "43934140", "43934140", false], [43934146, "43934146", "43934146", false], [43934188, "43934188", "43934188", false], [43934192, "43934192", "43934192", false], [43934216, "43934216", "43934216", false], [43934269, "43934269", "43934269", false], [43934288, "43934288", "43934288", false], [43934368, "43934368", "43934368", false], [43934404, "43934404", "43934404", false], [43934409, "43934409", "43934409", false], [43934423, "43934423", "43934423", false], [43934468, "43934468", "43934468", false], [43934484, "43934484", "43934484", false], [43934534, "43934534", "43934534", false], [43934540, "43934540", "43934540", false], [43934545, "43934545", "43934545", false], [43934561, "43934561", "43934561", false], [43934583, "43934583", "43934583", false], [43934601, "43934601", "43934601", false], [43934662, "43934662", "43934662", false], [43934706, "43934706", "43934706", false], [43934734, "43934734", "43934734", false], [43934743, "43934743", "43934743", false], [43934747, "43934747", "43934747", false], [43934757, "43934757", "43934757", false], [43934766, "43934766", "43934766", false], [43934791, "43934791", "43934791", false], [43934819, "43934819", "43934819", false], [43934831, "43934831", "43934831", false], [43934931, "43934931", "43934931", false], [43934960, "43934960", "43934960", false], [43935004, "43935004", "43935004", false], [43935010, "43935010", "43935010", false], [43935035, "43935035", "43935035", false], [43935064, "43935064", "43935064", false], [43935079, "43935079", "43935079", false], [43935141, "43935141", "43935141", false], [43935168, "43935168", "43935168", false], [43935181, "43935181", "43935181", false], [43935229, "43935229", "43935229", false], [43935235, "43935235", "43935235", false], [43935238, "43935238", "43935238", false], [43935350, "43935350", "43935350", false], [43935371, "43935371", "43935371", false], [43935730, "43935730", "43935730", false], [43935839, "43935839", "43935839", false], [43935863, "43935863", "43935863", false], [43936212, "43936212", "43936212", false], [43936308, "43936308", "43936308", false], [43936312, "43936312", "43936312", false], [43936315, "43936315", "43936315", false], [43936507, "43936507", "43936507", false], [43936556, "43936556", "43936556", false], [43936561, "43936561", "43936561", false], [43936663, "43936663", "43936663", false], [43936716, "43936716", "43936716", false], [43936812, "43936812", "43936812", false], [43936859, "43936859", "43936859", false], [43936870, "43936870", "43936870", false], [43936935, "43936935", "43936935", false], [43937003, "43937003", "43937003", false], [43937038, "43937038", "43937038", false], [43937113, "43937113", "43937113", false], [43937133, "43937133", "43937133", false], [43937150, "43937150", "43937150", false], [43937266, "43937266", "43937266", false], [43937286, "43937286", "43937286", false], [43937360, "43937360", "43937360", false], [43937481, "43937481", "43937481", false], [43937567, "43937567", "43937567", false], [43937673, "43937673", "43937673", false], [43937676, "43937676", "43937676", false], [43937714, "43937714", "43937714", false], [43937722, "43937722", "43937722", false], [43937759, "43937759", "43937759", false], [43937777, "43937777", "43937777", false], [43937795, "43937795", "43937795", false], [43937832, "43937832", "43937832", false], [43937858, "43937858", "43937858", false], [43937871, "43937871", "43937871", false], [43937893, "43937893", "43937893", false], [43937907, "43937907", "43937907", false], [43937940, "43937940", "43937940", false], [43938020, "43938020", "43938020", false], [43938086, "43938086", "43938086", false], [43938099, "43938099", "43938099", false], [43938110, "43938110", "43938110", false], [43938128, "43938128", "43938128", false], [43938229, "43938229", "43938229", false], [43938234, "43938234", "43938234", false], [43938241, "43938241", "43938241", false], [43938320, "43938320", "43938320", false], [43938419, "43938419", "43938419", false], [43938546, "43938546", "43938546", false], [43938554, "43938554", "43938554", false], [43938561, "43938561", "43938561", false], [43938590, "43938590", "43938590", false], [43938621, "43938621", "43938621", false], [43938646, "43938646", "43938646", false], [43938657, "43938657", "43938657", false], [43938667, "43938667", "43938667", false], [43938696, "43938696", "43938696", false], [43938718, "43938718", "43938718", false], [43938786, "43938786", "43938786", false], [43938820, "43938820", "43938820", false], [43938840, "43938840", "43938840", false], [43938901, "43938901", "43938901", false], [43939001, "43939001", "43939001", false], [43939027, "43939027", "43939027", false], [43939078, "43939078", "43939078", false], [43939148, "43939148", "43939148", false], [43939163, "43939163", "43939163", false], [43939197, "43939197", "43939197", false], [43939217, "43939217", "43939217", false], [43939225, "43939225", "43939225", false], [43939230, "43939230", "43939230", false], [43939253, "43939253", "43939253", false], [43939295, "43939295", "43939295", false], [43939328, "43939328", "43939328", false], [43939380, "43939380", "43939380", false], [43939383, "43939383", "43939383", false], [43939402, "43939402", "43939402", false], [43939463, "43939463", "43939463", false], [43939466, "43939466", "43939466", false], [43939472, "43939472", "43939472", false], [43939536, "43939536", "43939536", false], [43939687, "43939687", "43939687", false], [43939734, "43939734", "43939734", false], [43939749, "43939749", "43939749", false], [43939757, "43939757", "43939757", false], [43939785, "43939785", "43939785", false], [43939838, "43939838", "43939838", false], [43939888, "43939888", "43939888", false], [43939985, "43939985", "43939985", false], [43939986, "43939986", "43939986", false], [43940016, "43940016", "43940016", false], [43940020, "43940020", "43940020", false], [43940042, "43940042", "43940042", false], [43940063, "43940063", "43940063", false], [43940205, "43940205", "43940205", false], [43940371, "43940371", "43940371", false], [43940395, "43940395", "43940395", false], [43940404, "43940404", "43940404", false], [43940415, "43940415", "43940415", false], [43940424, "43940424", "43940424", false], [43940481, "43940481", "43940481", false], [43940508, "43940508", "43940508", false], [43940548, "43940548", "43940548", false], [43940570, "43940570", "43940570", false], [43940583, "43940583", "43940583", false], [43940717, "43940717", "43940717", false], [43940730, "43940730", "43940730", false], [43940872, "43940872", "43940872", false], [43940888, "43940888", "43940888", false], [43940902, "43940902", "43940902", false], [43940961, "43940961", "43940961", false], [43940984, "43940984", "43940984", false], [43940998, "43940998", "43940998", false], [43941001, "43941001", "43941001", false], [43941005, "43941005", "43941005", false], [43941019, "43941019", "43941019", false], [43941186, "43941186", "43941186", false], [43941301, "43941301", "43941301", false], [43941484, "43941484", "43941484", false], [43941511, "43941511", "43941511", false], [43941619, "43941619", "43941619", false], [43941651, "43941651", "43941651", false], [43941766, "43941766", "43941766", false], [43941878, "43941878", "43941878", false], [43941890, "43941890", "43941890", false], [43941957, "43941957", "43941957", false], [43941968, "43941968", "43941968", false], [43942125, "43942125", "43942125", false], [43942127, "43942127", "43942127", false], [43942349, "43942349", "43942349", false], [43942618, "43942618", "43942618", false], [43942665, "43942665", "43942665", false], [43942815, "43942815", "43942815", false], [43942996, "43942996", "43942996", false], [43943072, "43943072", "43943072", false], [43943201, "43943201", "43943201", false], [43943299, "43943299", "43943299", false], [43943301, "43943301", "43943301", false], [43943342, "43943342", "43943342", false], [43943364, "43943364", "43943364", false], [43943457, "43943457", "43943457", false], [43943614, "43943614", "43943614", false], [43943618, "43943618", "43943618", false], [43943651, "43943651", "43943651", false], [43943753, "43943753", "43943753", false], [43943841, "43943841", "43943841", false], [43943959, "43943959", "43943959", false], [43944362, "43944362", "43944362", false], [43944598, "43944598", "43944598", false], [43944616, "43944616", "43944616", false], [43944658, "43944658", "43944658", false], [43944796, "43944796", "43944796", false], [43944831, "43944831", "43944831", false], [43944939, "43944939", "43944939", false], [43945057, "43945057", "43945057", false], [43945313, "43945313", "43945313", false], [43945422, "43945422", "43945422", false], [43945445, "43945445", "43945445", false], [43945549, "43945549", "43945549", false], [43945583, "43945583", "43945583", false], [43946318, "43946318", "43946318", false], [43946384, "43946384", "43946384", false], [43946467, "43946467", "43946467", false], [43946622, "43946622", "43946622", false], [43946700, "43946700", "43946700", false], [43946735, "43946735", "43946735", false], [43946738, "43946738", "43946738", false], [43947125, "43947125", "43947125", false], [43947338, "43947338", "43947338", false], [43947492, "43947492", "43947492", false], [43948228, "43948228", "43948228", false], [43948401, "43948401", "43948401", false], [43948700, "43948700", "43948700", false], [43948726, "43948726", "43948726", false], [43949032, "43949032", "43949032", false], [43949213, "43949213", "43949213", false], [43949267, "43949267", "43949267", false], [43949463, "43949463", "43949463", false], [43949604, "43949604", "43949604", false], [43949751, "43949751", "43949751", false], [43950601, "43950601", "43950601", false], [43951830, "43951830", "43951830", false], [43952675, "43952675", "43952675", false], [43952857, "43952857", "43952857", false], [43953028, "43953028", "43953028", false], [43954377, "43954377", "43954377", false], [43956191, "43956191", "43956191", false], [43956248, "43956248", "43956248", false], [43959705, "43959705", "43959705", false], [43961280, "43961280", "43961280", false], [43962525, "43962525", "43962525", false], [43976868, "43976868", "43976868", false], [43976887, "43976887", "43976887", false], [43979543, "43979543", "43979543", false], [43981511, "43981511", "43981511", false], [43985563, "43985563", "43985563", false], [43986128, "43986128", "43986128", false], [43986486, "43986486", "43986486", false], [43989016, "43989016", "43989016", false], [43989748, "43989748", "43989748", false], [43991535, "43991535", "43991535", false], [43992291, "43992291", "43992291", false], [43992902, "43992902", "43992902", false], [43993657, "43993657", "43993657", false], [43994506, "43994506", "43994506", false], [43994636, "43994636", "43994636", false], [43994878, "43994878", "43994878", false], [43996122, "43996122", "43996122", false], [43996759, "43996759", "43996759", false], [43997840, "43997840", "43997840", false], [43997919, "43997919", "43997919", false], [43999304, "43999304", "43999304", false], [43999538, "43999538", "43999538", false], [43999750, "43999750", "43999750", false], [43999979, "43999979", "43999979", false], [44000291, "44000291", "44000291", false], [44000653, "44000653", "44000653", false], [44001428, "44001428", "44001428", false], [44001449, "44001449", "44001449", false], [44002199, "44002199", "44002199", false], [44002742, "44002742", "44002742", false], [44003091, "44003091", "44003091", false], [44003464, "44003464", "44003464", false], [44003583, "44003583", "44003583", false], [44003590, "44003590", "44003590", false], [44003791, "44003791", "44003791", false], [44005486, "44005486", "44005486", false], [44007103, "44007103", "44007103", false], [44008149, "44008149", "44008149", false], [44008475, "44008475", "44008475", false], [44009464, "44009464", "44009464", false], [44010270, "44010270", "44010270", false], [44012809, "44012809", "44012809", false], [44013585, "44013585", "44013585", false], [44014987, "44014987", "44014987", false], [44015130, "44015130", "44015130", false], [44016617, "44016617", "44016617", false], [44016781, "44016781", "44016781", false], [44017035, "44017035", "44017035", false], [44017122, "44017122", "44017122", false], [44018653, "44018653", "44018653", false], [44019313, "44019313", "44019313", false], [44019633, "44019633", "44019633", false], [44021508, "44021508", "44021508", false], [44021776, "44021776", "44021776", false], [44021813, "44021813", "44021813", false], [44022095, "44022095", "44022095", false], [44022920, "44022920", "44022920", false], [44023570, "44023570", "44023570", false], [44024026, "44024026", "44024026", false], [44024137, "44024137", "44024137", false], [44024394, "44024394", "44024394", false], [44024589, "44024589", "44024589", false], [44025409, "44025409", "44025409", false], [44028879, "44028879", "44028879", false], [44029755, "44029755", "44029755", false], [44030537, "44030537", "44030537", false], [44031060, "44031060", "44031060", false], [44031516, "44031516", "44031516", false], [44033819, "44033819", "44033819", false], [44034150, "44034150", "44034150", false], [44037978, "44037978", "44037978", false], [44038178, "44038178", "44038178", false], [44038458, "44038458", "44038458", false], [44039169, "44039169", "44039169", false], [44041230, "44041230", "44041230", false], [44060191, "44060191", "44060191", false], [44084121, "44084121", "44084121", false], [44090394, "44090394", "44090394", false], [44090409, "44090409", "44090409", false], [44092329, "44092329", "44092329", false], [44094588, "44094588", "44094588", false], [44102727, "44102727", "44102727", false], [44107247, "44107247", "44107247", false], [44107463, "44107463", "44107463", false], [44111982, "44111982", "44111982", false], [44112057, "44112057", "44112057", false], [44118910, "44118910", "44118910", false], [44120251, "44120251", "44120251", false], [44120404, "44120404", "44120404", false], [44120431, "44120431", "44120431", false], [44121811, "44121811", "44121811", false], [44121828, "44121828", "44121828", false], [44122648, "44122648", "44122648", false], [44124347, "44124347", "44124347", false], [44124481, "44124481", "44124481", false], [44125615, "44125615", "44125615", false], [44132556, "44132556", "44132556", false], [44133036, "44133036", "44133036", false], [44137198, "44137198", "44137198", false], [44138979, "44138979", "44138979", false], [44141181, "44141181", "44141181", false], [44142329, "44142329", "44142329", false], [44146463, "44146463", "44146463", false], [44148623, "44148623", "44148623", false], [44148979, "44148979", "44148979", false], [44167816, "44167816", "44167816", false], [44176761, "44176761", "44176761", false], [44177467, "44177467", "44177467", false], [44185149, "44185149", "44185149", false], [44185509, "44185509", "44185509", false], [44186674, "44186674", "44186674", false], [44188426, "44188426", "44188426", false], [44188965, "44188965", "44188965", false], [44189011, "44189011", "44189011", false], [44190099, "44190099", "44190099", false], [44194792, "44194792", "44194792", false], [44198213, "44198213", "44198213", false], [44199192, "44199192", "44199192", false], [44203198, "44203198", "44203198", false], [44205374, "44205374", "44205374", false], [44209691, "44209691", "44209691", false], [44209781, "44209781", "44209781", false], [44210827, "44210827", "44210827", false], [44211277, "44211277", "44211277", false], [44212960, "44212960", "44212960", false], [44213093, "44213093", "44213093", false], [44219104, "44219104", "44219104", false], [44223514, "44223514", "44223514", false], [44224244, "44224244", "44224244", false], [44234690, "44234690", "44234690", false], [44236351, "44236351", "44236351", false], [44269055, "44269055", "44269055", false], [44269304, "44269304", "44269304", false], [44271592, "44271592", "44271592", false], [44271826, "44271826", "44271826", false], [44272686, "44272686", "44272686", false], [44272804, "44272804", "44272804", false], [44276176, "44276176", "44276176", false], [44278971, "44278971", "44278971", false], [44281624, "44281624", "44281624", false], [44282527, "44282527", "44282527", false], [44288284, "44288284", "44288284", false], [44288509, "44288509", "44288509", false], [44296647, "44296647", "44296647", false], [44297663, "44297663", "44297663", false], [44298051, "44298051", "44298051", false], [44301719, "44301719", "44301719", false], [44302531, "44302531", "44302531", false], [44304858, "44304858", "44304858", false], [44322653, "44322653", "44322653", false], [44329579, "44329579", "44329579", false], [44347821, "44347821", "44347821", false], [44349453, "44349453", "44349453", false], [44351608, "44351608", "44351608", false], [44355232, "44355232", "44355232", false], [44357034, "44357034", "44357034", false], [44357060, "44357060", "44357060", false], [44359007, "44359007", "44359007", false], [44359624, "44359624", "44359624", false], [44361059, "44361059", "44361059", false], [44363310, "44363310", "44363310", false], [44364002, "44364002", "44364002", false], [44364524, "44364524", "44364524", false], [44365462, "44365462", "44365462", false], [44366266, "44366266", "44366266", false], [44366432, "44366432", "44366432", false], [44366992, "44366992", "44366992", false], [44367966, "44367966", "44367966", false], [44368171, "44368171", "44368171", false], [44368380, "44368380", "44368380", false], [44368694, "44368694", "44368694", false], [44370651, "44370651", "44370651", false], [44387175, "44387175", "44387175", false], [44387794, "44387794", "44387794", false], [44393526, "44393526", "44393526", false], [44393951, "44393951", "44393951", false], [44395584, "44395584", "44395584", false], [44396013, "44396013", "44396013", false], [44399635, "44399635", "44399635", false], [44400156, "44400156", "44400156", false], [44401443, "44401443", "44401443", false], [44402901, "44402901", "44402901", false], [44403006, "44403006", "44403006", false], [44403059, "44403059", "44403059", false], [44403159, "44403159", "44403159", false], [44404018, "44404018", "44404018", false], [44404050, "44404050", "44404050", false], [44405377, "44405377", "44405377", false], [44405416, "44405416", "44405416", false], [44407367, "44407367", "44407367", false], [44410049, "44410049", "44410049", false], [44420273, "44420273", "44420273", false], [44432176, "44432176", "44432176", false], [44452556, "44452556", "44452556", false], [44460806, "44460806", "44460806", false], [44463222, "44463222", "44463222", false], [44464022, "44464022", "44464022", false], [44465170, "44465170", "44465170", false], [44465873, "44465873", "44465873", false], [44469071, "44469071", "44469071", false], [44469087, "44469087", "44469087", false], [44786040, "44786040", "44786040", false]]}, "Time_Taken": {"labels": [[0, "0", "0", false], [4, "4", "4", false], [5, "5", "5", false], [6, "6", "6", false], [8, "8", "8", false], [11, "11", "11", false], [12, "12", "12", false], [13, "13", "13", false], [14, "14", "14", false], [15, "15", "15", false], [16, "16", "16", false], [17, "17", "17", false], [18, "18", "18", false], [19, "19", "19", false], [20, "20", "20", false], [21, "21", "21", false], [22, "22", "22", false], [24, "24", "24", false], [25, "25", "25", false], [26, "26", "26", false], [27, "27", "27", false], [28, "28", "28", false], [29, "29", "29", false], [32, "32", "32", false], [34, "34", "34", false], [35, "35", "35", false], [36, "36", "36", false], [37, "37", "37", false], [39, "39", "39", false], [40, "40", "40", false], [41, "41", "41", false], [42, "42", "42", false], [43, "43", "43", false], [44, "44", "44", false], [46, "46", "46", false], [47, "47", "47", false], [48, "48", "48", false], [49, "49", "49", false], [50, "50", "50", false], [51, "51", "51", false], [52, "52", "52", false], [53, "53", "53", false], [54, "54", "54", false], [55, "55", "55", false], [56, "56", "56", false], [57, "57", "57", false], [58, "58", "58", false], [59, "59", "59", false], [60, "60", "60", false], [61, "61", "61", false], [62, "62", "62", false], [63, "63", "63", false], [64, "64", "64", false], [66, "66", "66", false], [67, "67", "67", false], [68, "68", "68", false], [69, "69", "69", false], [70, "70", "70", false], [71, "71", "71", false], [72, "72", "72", false], [73, "73", "73", false], [74, "74", "74", false], [76, "76", "76", false], [77, "77", "77", false], [78, "78", "78", false], [80, "80", "80", false], [82, "82", "82", false], [83, "83", "83", false], [84, "84", "84", false], [85, "85", "85", false], [86, "86", "86", false], [87, "87", "87", false], [88, "88", "88", false], [89, "89", "89", false], [92, "92", "92", false], [93, "93", "93", false], [94, "94", "94", false], [95, "95", "95", false], [96, "96", "96", false], [97, "97", "97", false], [98, "98", "98", false], [99, "99", "99", false], [100, "100", "100", false], [101, "101", "101", false], [102, "102", "102", false], [103, "103", "103", false], [105, "105", "105", false], [107, "107", "107", false], [111, "111", "111", false], [114, "114", "114", false], [116, "116", "116", false], [117, "117", "117", false], [119, "119", "119", false], [123, "123", "123", false], [128, "128", "128", false], [129, "129", "129", false], [130, "130", "130", false], [135, "135", "135", false], [138, "138", "138", false], [140, "140", "140", false], [147, "147", "147", false], [148, "148", "148", false], [157, "157", "157", false], [159, "159", "159", false], [160, "160", "160", false], [162, "162", "162", false], [164, "164", "164", false], [167, "167", "167", false], [168, "168", "168", false], [170, "170", "170", false], [171, "171", "171", false], [172, "172", "172", false], [174, "174", "174", false], [175, "175", "175", false], [177, "177", "177", false], [180, "180", "180", false], [182, "182", "182", false], [183, "183", "183", false], [184, "184", "184", false], [185, "185", "185", false], [187, "187", "187", false], [190, "190", "190", false], [191, "191", "191", false], [193, "193", "193", false], [196, "196", "196", false], [197, "197", "197", false], [199, "199", "199", false], [203, "203", "203", false], [207, "207", "207", false], [208, "208", "208", false], [209, "209", "209", false], [212, "212", "212", false], [213, "213", "213", false], [215, "215", "215", false], [216, "216", "216", false], [219, "219", "219", false], [220, "220", "220", false], [223, "223", "223", false], [224, "224", "224", false], [225, "225", "225", false], [227, "227", "227", false], [230, "230", "230", false], [231, "231", "231", false], [232, "232", "232", false], [233, "233", "233", false], [234, "234", "234", false], [236, "236", "236", false], [237, "237", "237", false], [238, "238", "238", false], [243, "243", "243", false], [245, "245", "245", false], [246, "246", "246", false], [247, "247", "247", false], [250, "250", "250", false], [251, "251", "251", false], [253, "253", "253", false], [258, "258", "258", false], [261, "261", "261", false], [265, "265", "265", false], [266, "266", "266", false], [276, "276", "276", false], [278, "278", "278", false], [279, "279", "279", false], [285, "285", "285", false], [286, "286", "286", false], [289, "289", "289", false], [291, "291", "291", false], [293, "293", "293", false], [294, "294", "294", false], [296, "296", "296", false], [297, "297", "297", false], [298, "298", "298", false], [300, "300", "300", false], [302, "302", "302", false], [304, "304", "304", false], [305, "305", "305", false], [307, "307", "307", false], [308, "308", "308", false], [311, "311", "311", false], [313, "313", "313", false], [314, "314", "314", false], [316, "316", "316", false], [317, "317", "317", false], [318, "318", "318", false], [320, "320", "320", false], [321, "321", "321", false], [322, "322", "322", false], [324, "324", "324", false], [325, "325", "325", false], [326, "326", "326", false], [327, "327", "327", false], [328, "328", "328", false], [329, "329", "329", false], [331, "331", "331", false], [333, "333", "333", false], [335, "335", "335", false], [336, "336", "336", false], [337, "337", "337", false], [338, "338", "338", false], [339, "339", "339", false], [340, "340", "340", false], [341, "341", "341", false], [344, "344", "344", false], [346, "346", "346", false], [349, "349", "349", false], [350, "350", "350", false], [351, "351", "351", false], [352, "352", "352", false], [353, "353", "353", false], [355, "355", "355", false], [356, "356", "356", false], [357, "357", "357", false], [358, "358", "358", false], [359, "359", "359", false], [360, "360", "360", false], [361, "361", "361", false], [362, "362", "362", false], [364, "364", "364", false], [365, "365", "365", false], [366, "366", "366", false], [368, "368", "368", false], [369, "369", "369", false], [370, "370", "370", false], [371, "371", "371", false], [373, "373", "373", false], [375, "375", "375", false], [376, "376", "376", false], [377, "377", "377", false], [378, "378", "378", false], [380, "380", "380", false], [381, "381", "381", false], [382, "382", "382", false], [384, "384", "384", false], [385, "385", "385", false], [386, "386", "386", false], [387, "387", "387", false], [388, "388", "388", false], [389, "389", "389", false], [390, "390", "390", false], [391, "391", "391", false], [393, "393", "393", false], [394, "394", "394", false], [395, "395", "395", false], [396, "396", "396", false], [397, "397", "397", false], [399, "399", "399", false], [403, "403", "403", false], [404, "404", "404", false], [405, "405", "405", false], [408, "408", "408", false], [410, "410", "410", false], [411, "411", "411", false], [412, "412", "412", false], [413, "413", "413", false], [415, "415", "415", false], [416, "416", "416", false], [417, "417", "417", false], [418, "418", "418", false], [419, "419", "419", false], [420, "420", "420", false], [421, "421", "421", false], [422, "422", "422", false], [423, "423", "423", false], [424, "424", "424", false], [425, "425", "425", false], [427, "427", "427", false], [430, "430", "430", false], [432, "432", "432", false], [433, "433", "433", false], [435, "435", "435", false], [436, "436", "436", false], [437, "437", "437", false], [438, "438", "438", false], [439, "439", "439", false], [441, "441", "441", false], [444, "444", "444", false], [445, "445", "445", false], [446, "446", "446", false], [447, "447", "447", false], [449, "449", "449", false], [452, "452", "452", false], [453, "453", "453", false], [454, "454", "454", false], [455, "455", "455", false], [456, "456", "456", false], [459, "459", "459", false], [461, "461", "461", false], [462, "462", "462", false], [463, "463", "463", false], [464, "464", "464", false], [465, "465", "465", false], [466, "466", "466", false], [468, "468", "468", false], [469, "469", "469", false], [470, "470", "470", false], [472, "472", "472", false], [474, "474", "474", false], [475, "475", "475", false], [476, "476", "476", false], [477, "477", "477", false], [478, "478", "478", false], [480, "480", "480", false], [481, "481", "481", false], [482, "482", "482", false], [483, "483", "483", false], [484, "484", "484", false], [485, "485", "485", false], [487, "487", "487", false], [488, "488", "488", false], [489, "489", "489", false], [493, "493", "493", false], [494, "494", "494", false], [495, "495", "495", false], [496, "496", "496", false], [497, "497", "497", false], [498, "498", "498", false], [500, "500", "500", false], [501, "501", "501", false], [504, "504", "504", false], [505, "505", "505", false], [509, "509", "509", false], [510, "510", "510", false], [512, "512", "512", false], [513, "513", "513", false], [514, "514", "514", false], [515, "515", "515", false], [516, "516", "516", false], [517, "517", "517", false], [518, "518", "518", false], [519, "519", "519", false], [520, "520", "520", false], [521, "521", "521", false], [523, "523", "523", false], [524, "524", "524", false], [527, "527", "527", false], [528, "528", "528", false], [529, "529", "529", false], [530, "530", "530", false], [531, "531", "531", false], [532, "532", "532", false], [533, "533", "533", false], [534, "534", "534", false], [536, "536", "536", false], [538, "538", "538", false], [539, "539", "539", false], [540, "540", "540", false], [544, "544", "544", false], [546, "546", "546", false], [547, "547", "547", false], [548, "548", "548", false], [549, "549", "549", false], [553, "553", "553", false], [554, "554", "554", false], [556, "556", "556", false], [557, "557", "557", false], [558, "558", "558", false], [559, "559", "559", false], [561, "561", "561", false], [562, "562", "562", false], [563, "563", "563", false], [565, "565", "565", false], [567, "567", "567", false], [570, "570", "570", false], [571, "571", "571", false], [573, "573", "573", false], [577, "577", "577", false], [578, "578", "578", false], [579, "579", "579", false], [582, "582", "582", false], [584, "584", "584", false], [585, "585", "585", false], [587, "587", "587", false], [591, "591", "591", false], [597, "597", "597", false], [598, "598", "598", false], [599, "599", "599", false], [601, "601", "601", false], [603, "603", "603", false], [605, "605", "605", false], [609, "609", "609", false], [611, "611", "611", false], [616, "616", "616", false], [629, "629", "629", false], [631, "631", "631", false], [632, "632", "632", false], [633, "633", "633", false], [634, "634", "634", false], [636, "636", "636", false], [639, "639", "639", false], [640, "640", "640", false], [646, "646", "646", false], [649, "649", "649", false], [652, "652", "652", false], [656, "656", "656", false], [659, "659", "659", false], [661, "661", "661", false], [663, "663", "663", false], [664, "664", "664", false], [668, "668", "668", false], [670, "670", "670", false], [674, "674", "674", false], [676, "676", "676", false], [681, "681", "681", false], [682, "682", "682", false], [683, "683", "683", false], [689, "689", "689", false], [697, "697", "697", false], [701, "701", "701", false], [704, "704", "704", false], [705, "705", "705", false], [708, "708", "708", false], [710, "710", "710", false], [712, "712", "712", false], [714, "714", "714", false], [716, "716", "716", false], [724, "724", "724", false], [726, "726", "726", false], [732, "732", "732", false], [733, "733", "733", false], [737, "737", "737", false], [738, "738", "738", false], [741, "741", "741", false], [746, "746", "746", false], [753, "753", "753", false], [754, "754", "754", false], [762, "762", "762", false], [766, "766", "766", false], [773, "773", "773", false], [784, "784", "784", false], [805, "805", "805", false], [811, "811", "811", false], [820, "820", "820", false], [830, "830", "830", false], [835, "835", "835", false], [837, "837", "837", false], [845, "845", "845", false], [866, "866", "866", false], [882, "882", "882", false], [890, "890", "890", false], [896, "896", "896", false], [897, "897", "897", false], [909, "909", "909", false], [911, "911", "911", false], [917, "917", "917", false], [923, "923", "923", false], [938, "938", "938", false], [952, "952", "952", false], [965, "965", "965", false], [966, "966", "966", false], [970, "970", "970", false], [976, "976", "976", false], [980, "980", "980", false], [997, "997", "997", false], [1004, "1004", "1004", false], [1014, "1014", "1014", false], [1033, "1033", "1033", false], [1048, "1048", "1048", false], [1060, "1060", "1060", false], [1070, "1070", "1070", false], [1081, "1081", "1081", false], [1083, "1083", "1083", false], [1110, "1110", "1110", false], [1116, "1116", "1116", false], [1119, "1119", "1119", false], [1141, "1141", "1141", false], [1174, "1174", "1174", false], [1278, "1278", "1278", false], [1288, "1288", "1288", false], [1311, "1311", "1311", false], [1379, "1379", "1379", false], [1496, "1496", "1496", false], [1547, "1547", "1547", false], [1549, "1549", "1549", false], [1785, "1785", "1785", false], [1830, "1830", "1830", false], [1896, "1896", "1896", false], [2133, "2133", "2133", false], [2356, "2356", "2356", false], [2395, "2395", "2395", false], [2412, "2412", "2412", false], [2419, "2419", "2419", false], [2436, "2436", "2436", false], [2567, "2567", "2567", false], [2634, "2634", "2634", false], [2651, "2651", "2651", false], [2738, "2738", "2738", false], [2925, "2925", "2925", false], [3095, "3095", "3095", false], [3326, "3326", "3326", false], [3681, "3681", "3681", false], [3811, "3811", "3811", false], [3976, "3976", "3976", false], [3986, "3986", "3986", false], [4619, "4619", "4619", false], [5218, "5218", "5218", false], [5518, "5518", "5518", false], [6472, "6472", "6472", false], [9822, "9822", "9822", false], [17763, "17763", "17763", false]]}, "Seq_Number": {"labels": [[1, "1", "1", false]]}, "External_Reference": {"labels": []}, "C1": {"labels": []}, "C2": {"labels": []}, "C3": {"labels": []}, "C4": {"labels": []}, "C5": {"labels": []}, "Email": {"labels": []}, "Country_Code": {"labels": []}, "Region": {"labels": [[0, "QLD", "QLD", false], [1, "VIC", "VIC", false], [2, "WA", "WA", false], [3, "NSW", "NSW", false], [4, "NV", "NV", false], [5, "New South Wales", "New South Wales", false], [6, "SA", "SA", false], [7, "ACT", "ACT", false], [8, "BOP", "BOP", false], [9, "Victoria", "Victoria", false], [10, "Tasmania", "Tasmania", false], [11, "CMD", "CMD", false], [12, "TAS", "TAS", false], [13, "Queensland", "Queensland", false], [14, "South Australia", "South Australia", false], [15, "Western Australia", "Western Australia", false], [16, "Australian Capital Territory", "Australian Capital Territory", false], [17, "9", "9", false], [18, "CMX", "CMX", false], [19, "CA", "CA", false], [20, "13", "13", false]]}, "Language": {"labels": [[0, "English", "English", false]]}, "Location": {"labels": [[1, "NSW", "1", false], [2, "VIC", "2", false], [3, "QLD", "3", false], [4, "SA", "4", false], [5, "WA", "5", false], [6, "TAS", "6", false], [7, "NT", "7", false], [8, "ACT", "8", false], [9, "Outside Australia", "9", false]]}, "Gender": {"labels": [[1, "Male (including transgender men)", "1", false], [2, "Female (including transgender women)", "2", false], [3, "Prefer not to say", "3", false], [4, "Prefer to self-describe as _________ (e.g. non-binary, gende", "4", false]]}, "Gender_other": {"labels": [[0, "Non-binary woman", "Non-binary woman", false], [1, "male not including transgender men", "male not including transgender men", false], [2, "Male (not including transgender men)", "Male (not including transgender men)", false], [3, "Non-binary", "Non-binary", false], [4, "Gender fluid", "Gender fluid", false], [5, "Nonbinary, genderqueer", "Nonbinary, genderqueer", false], [6, "undefined", "undefined", false], [7, "Non binary femme", "Non binary femme", false], [8, "Agender", "Agender", false], [9, "Nonbinary", "Nonbinary", false], [10, "all 700 genders at once, and if you dont know what they are you are a bigot", "all 700 genders at once, and if you dont know what they are you are a bigot", false], [11, "Attack Helicopter", "Attack Helicopter", false], [12, "non-binary", "non-binary", false]]}, "SexualPref": {"labels": [[1, "Heterosexual or straight", "1", false], [2, "Lesbian or Gay", "2", false], [3, "Bisexual", "3", false], [4, "Prefer to self-describe as ____________ (please click to spe", "4", false]]}, "SexualPref_other": {"labels": [[0, "No ones business", "No ones business", false], [1, "None", "None", false], [2, "Largely straight", "Largely straight", false], [3, "Queer", "Queer", false], [4, "Pansexual", "Pansexual", false], [5, "No label", "No label", false], [6, "Asexual", "Asexual", false], [7, "I dont know tbh", "I dont know tbh", false], [8, "asexual aromantic", "asexual aromantic", false], [9, "N/A", "N/A", false], [10, "Nonbinary", "Nonbinary", false], [11, "Sunni Muslim", "Sunni Muslim", false], [12, "Aromantic and Asexual", "Aromantic and Asexual", false], [13, "Attack Helicopter", "Attack Helicopter", false], [14, "ace", "ace", false], [15, "asexual", "asexual", false], [16, "No label for self", "No label for self", false], [17, "Aromantic asexual", "Aromantic asexual", false], [18, "queer", "queer", false]]}, "Nationality": {"labels": [[1, "Australian", "1", false], [2, "Other (please click to specify)", "2", false]]}, "Nationality_other": {"labels": [[0, "Nepalese", "Nepalese", false], [1, "English", "English", false], [2, "European union", "European union", false], [3, "Hong Kong", "Hong Kong", false], [4, "Canadian/German", "Canadian/German", false], [5, "New Zealander", "New Zealander", false], [6, "New Zealand", "New Zealand", false], [7, "Portuguese", "Portuguese", false], [8, "Italian", "Italian", false], [9, "Australian/hispanic", "Australian/hispanic", false], [10, "Venezuelan", "Venezuelan", false], [11, "British-Australian", "British-Australian", false], [12, "Cambodian", "Cambodian", false], [13, "Australian and British", "Australian and British", false], [14, "British", "British", false], [15, "British Spanish", "British Spanish", false], [16, "Aboriginal", "Aboriginal", false], [17, "Latvian", "Latvian", false], [18, "Malaysian", "Malaysian", false], [19, "New zealander", "New zealander", false], [20, "South African", "South African", false], [21, "Mauritian", "Mauritian", false], [22, "Peruvian", "Peruvian", false], [23, "Indian", "Indian", false], [24, "Chinese", "Chinese", false], [25, "Czech", "Czech", false], [26, "Australian Aboriginal", "Australian Aboriginal", false], [27, "Canadian", "Canadian", false], [28, "UK", "UK", false], [29, "Dual Citizen, Australian/New Zealander", "Dual Citizen, Australian/New Zealander", false], [30, "India", "India", false], [31, "Macedonian", "Macedonian", false], [32, "Bangladeshi", "Bangladeshi", false], [33, "Zambian", "Zambian", false], [34, "German", "German", false], [35, "Vietnamese", "Vietnamese", false], [36, "USA", "USA", false], [37, "Pakistani", "Pakistani", false]]}, "Student": {"labels": [[1, "Yes, undergraduate", "1", false], [2, "Yes, postgraduate", "2", false], [3, "No", "3", false]]}, "Education": {"labels": [[1, "Year 11 or below", "1", false], [2, "Year 12", "2", false], [3, "Graduate Certificate, Diploma (including TAFE)", "3", false], [4, "Bachelor's degree", "4", false], [5, "Master's degree", "5", false], [6, "PhD/Doctorate", "6", false]]}, "RAND1": {"labels": [[1, "Strongly disagree", "1", false], [2, "Disagree", "2", false], [3, "Neutral", "3", false], [4, "Agree", "4", false], [5, "Strongly agree", "5", false]]}, "RAND2": {"labels": [[1, "Strongly disagree", "1", false], [2, "Disagree", "2", false], [3, "Neutral", "3", false], [4, "Agree", "4", false], [5, "Strongly agree", "5", false]]}, "RAND3": {"labels": [[1, "Strongly disagree", "1", false], [2, "Disagree", "2", false], [3, "Neutral", "3", false], [4, "Agree", "4", false], [5, "Strongly agree", "5", false]]}, "RAND4": {"labels": [[1, "Strongly disagree", "1", false], [2, "Disagree", "2", false], [3, "Neutral", "3", false], [4, "Agree", "4", false], [5, "Strongly agree", "5", false]]}, "RAND5": {"labels": [[1, "Strongly disagree", "1", false], [2, "Disagree", "2", false], [3, "Neutral", "3", false], [4, "Agree", "4", false], [5, "Strongly agree", "5", false]]}, "RAND6": {"labels": [[1, "Strongly disagree", "1", false], [2, "Disagree", "2", false], [3, "Neutral", "3", false], [4, "Agree", "4", false], [5, "Strongly agree", "5", false]]}, "RAND7": {"labels": [[1, "Strongly disagree", "1", false], [2, "Disagree", "2", false], [3, "Neutral", "3", false], [4, "Agree", "4", false], [5, "Strongly agree", "5", false]]}, "RAND8": {"labels": [[1, "Strongly disagree", "1", false], [2, "Disagree", "2", false], [3, "Neutral", "3", false], [4, "Agree", "4", false], [5, "Strongly agree", "5", false]]}, "RAND9": {"labels": [[1, "Strongly disagree", "1", false], [2, "Disagree", "2", false], [3, "Neutral", "3", false], [4, "Agree", "4", false], [5, "Strongly agree", "5", false]]}, "RAND10": {"labels": [[1, "Strongly disagree", "1", false], [2, "Disagree", "2", false], [3, "Neutral", "3", false], [4, "Agree", "4", false], [5, "Strongly agree", "5", false]]}, "RAND11": {"labels": [[1, "Strongly disagree", "1", false], [2, "Disagree", "2", false], [3, "Neutral", "3", false], [4, "Agree", "4", false], [5, "Strongly agree", "5", false]]}, "Alcohol_12mnths": {"labels": [[1, "Yes", "1", false], [2, "No", "2", false]]}, "Alcohol_Social": {"labels": [[1, "Yes", "1", false], [2, "No", "2", false]]}, "Concern_Alc": {"labels": [[1, "1", "1", false], [2, "2", "2", false], [3, "3", "3", false], [4, "4", "4", false], [5, "5", "5", false], [6, "6", "6", false], [7, "7", "7", false], [8, "8", "8", false], [9, "9", "9", false], [10, "10", "10", false]]}, "Cutdown_Alc": {"labels": [[1, "Yes", "1", false], [2, "No", "2", false]]}, "FriendHarm": {"labels": [[1, "Yes", "1", false], [2, "No", "2", false]]}, "OutlookHarm": {"labels": [[1, "Yes", "1", false], [2, "No", "2", false]]}, "HomeHarm": {"labels": [[1, "Yes", "1", false], [2, "No", "2", false]]}, "FinHarm": {"labels": [[1, "Yes", "1", false], [2, "No", "2", false]]}, "WorkHarm": {"labels": [[1, "Yes", "1", false], [2, "No", "2", false]]}, "HealthHarm": {"labels": [[1, "Yes", "1", false], [2, "No", "2", false]]}, "e16a": {"labels": [[2, "5-6 days a week", "2", false], [3, "3-4 days a week", "3", false], [4, "1-2 days a week", "4", false], [5, "2-3 days a month", "5", false], [6, "About 1 day a month", "6", false], [7, "Less often", "7", false], [8, "Never", "8", false]]}, "e16b": {"labels": [[1, "Every day", "1", false], [2, "5-6 days a week", "2", false], [3, "3-4 days a week", "3", false], [4, "1-2 days a week", "4", false], [5, "2-3 days a month", "5", false], [6, "About 1 day a month", "6", false], [7, "Less often", "7", false], [8, "Never", "8", false]]}, "e16c": {"labels": [[1, "Every day", "1", false], [2, "5-6 days a week", "2", false], [3, "3-4 days a week", "3", false], [4, "1-2 days a week", "4", false], [5, "2-3 days a month", "5", false], [6, "About 1 day a month", "6", false], [7, "Less often", "7", false], [8, "Never", "8", false]]}, "e16d": {"labels": [[1, "Every day", "1", false], [2, "5-6 days a week", "2", false], [3, "3-4 days a week", "3", false], [4, "1-2 days a week", "4", false], [5, "2-3 days a month", "5", false], [6, "About 1 day a month", "6", false], [7, "Less often", "7", false], [8, "Never", "8", false]]}, "e16e": {"labels": [[1, "Every day", "1", false], [2, "5-6 days a week", "2", false], [3, "3-4 days a week", "3", false], [4, "1-2 days a week", "4", false], [5, "2-3 days a month", "5", false], [6, "About 1 day a month", "6", false], [7, "Less often", "7", false], [8, "Never", "8", false]]}, "e16f": {"labels": [[1, "Every day", "1", false], [2, "5-6 days a week", "2", false], [3, "3-4 days a week", "3", false], [4, "1-2 days a week", "4", false], [5, "2-3 days a month", "5", false], [6, "About 1 day a month", "6", false], [7, "Less often", "7", false], [8, "Never", "8", false]]}, "AUDIT1_freq": {"labels": [[1, "Never", "1", false], [2, "Monthly or less", "2", false], [3, "2-4 times a month", "3", false], [4, "2-3 times a week", "4", false], [5, "4 or more times a week", "5", false]]}, "AUDIT2_consump": {"labels": [[1, "1 or 2", "1", false], [2, "3 or 4", "2", false], [3, "5 or 6", "3", false], [4, "7 to 9", "4", false], [5, "10 or more", "5", false]]}, "AUDIT3_6ormore": {"labels": [[1, "Never", "1", false], [2, "Less than monthly", "2", false], [3, "Monthly", "3", false], [4, "Weekly", "4", false], [5, "Daily or almost daily", "5", false]]}, "AUDIT4_cantstop": {"labels": [[1, "Never", "1", false], [2, "Less than monthly", "2", false], [3, "Monthly\u00a0", "3", false], [4, "Weekly", "4", false], [5, "Daily or almost daily", "5", false]]}, "AUDIT5_failedexp": {"labels": [[1, "Never", "1", false], [2, "Less than monthly", "2", false], [3, "Monthly\u00a0", "3", false], [4, "Weekly", "4", false]]}, "AUDIT6_morningdrink": {"labels": [[1, "Never", "1", false], [2, "Less than monthly", "2", false], [3, "Monthly\u00a0", "3", false], [4, "Weekly", "4", false], [5, "Daily or almost daily", "5", false]]}, "AUDIT7_guilt": {"labels": [[1, "Never", "1", false], [2, "Less than monthly", "2", false], [3, "Monthly\u00a0", "3", false], [4, "Weekly", "4", false], [5, "Daily or almost daily", "5", false]]}, "AUDIT8_cantremem": {"labels": [[1, "Never", "1", false], [2, "Less than monthly", "2", false], [3, "Monthly\u00a0", "3", false], [4, "Weekly", "4", false], [5, "Daily or almost daily", "5", false]]}, "AUDIT9_injury": {"labels": [[1, "No", "1", false], [2, "Yes, but not in the past year", "2", false], [3, "Yes, during the past year", "3", false]]}, "AUDIT10_concern": {"labels": [[1, "No", "1", false], [2, "Yes, but not in the past year", "2", false], [3, "Yes, during the past year", "3", false]]}, "RAND1_R": {"labels": [[1, "1", "1", false], [2, "2", "2", false]]}, "RAND3_R": {"labels": [[1, "1", "1", false], [2, "2", "2", false]]}, "filter_$": {"labels": [[0, "Not Selected", "0", false], [1, "Selected", "1", false]]}}
