# Supplementary material for: Development and Validation of the Cheers Attitudes towards Non-drinkers Scale (CANS)
Source: J Health Psychol. 2024 Jan 29;29(10):1101–14. doi: 10.1177/13591053231220519 (PMC11344955; doi:10.1177/13591053231220519)
Supplement: sj-omv-5-hpq-10.1177_13591053231220519 – Supplemental material for Development and Validation of the Cheers Attitudes towards Non-drinkers Scale (CANS) [file sj-omv-5-hpq-10.1177_13591053231220519.omv]

Archive with 68 entries (68 files):
- META-INF/MANIFEST.MF
- meta
- index.html
- metadata.json
- xdata.json
- data.bin
- strings.bin
- 01 empty/analysis
- 02 descriptives/analysis
- 03 empty/analysis
- 108 descriptives/analysis
- 109 empty/analysis
- 96 corrMatrix/analysis
- 97 empty/analysis
- 06 reliability/analysis
- 07 empty/analysis
- 14 reliability/analysis
- 15 empty/analysis
- 16 reliability/analysis
- 17 empty/analysis
- 18 reliability/analysis
- 19 empty/analysis
- 30 corrMatrix/analysis
- 31 empty/analysis
- 50 descriptives/analysis
- 51 empty/analysis
- 56 semljgui/analysis
- 57 empty/analysis
- 02 descriptives/resources/bd3ff1e5eb25066d.png
- 02 descriptives/resources/7b17493605dae2bf.png
- 02 descriptives/resources/bac2a1a800d448ee.png
- 02 descriptives/resources/a582d54fc82f1f39.png
- 02 descriptives/resources/a88edc0448017294.png
- 02 descriptives/resources/4214e311aa65b788.png
- 02 descriptives/resources/0006171133fecc39.png
- 02 descriptives/resources/7abf1c7faada79f2.png
- 02 descriptives/resources/359e35ce3b7dca01.png
- 02 descriptives/resources/d4e4ac830417f944.png
- 02 descriptives/resources/ace976f66a080e1c.png
- 02 descriptives/resources/fc129fac37240e42.png
- 02 descriptives/resources/203a49a1d8f2da85.png
- 02 descriptives/resources/1aa7c3e6970ec5ce.png
- 02 descriptives/resources/5d24beb49b8cbc90.png
- 50 descriptives/resources/983a65b8213eb30d.png
- 50 descriptives/resources/bac5414cd6ceb1ac.png
- 50 descriptives/resources/973f81723650c350.png
- 50 descriptives/resources/592e0685705670f6.png
- 50 descriptives/resources/4916506d30da6c9f.png
- 50 descriptives/resources/67714c92b0884d10.png
- 50 descriptives/resources/23974d8f51a936a2.png
- 50 descriptives/resources/41d1994ea9c22ad5.png
- 50 descriptives/resources/2dafa617dd1edfb5.png
- 50 descriptives/resources/1cdeb0212bc36da5.png
- 50 descriptives/resources/b3f18f193e966312.png
- 50 descriptives/resources/c3982533ea6949cb.png
- 50 descriptives/resources/4bacde075f77a34c.png
- 50 descriptives/resources/b2a1b095408cd637.png
- 50 descriptives/resources/6117829fabdb617f.png
- 50 descriptives/resources/fd7fa5f4c873e58e.png
- 50 descriptives/resources/46ab649a699416d5.png
- 50 descriptives/resources/42b1746b8ca9454b.png
- 50 descriptives/resources/b310c2bae58ea20c.png
- 50 descriptives/resources/d6415e795d1c9e9b.png
- 50 descriptives/resources/1456f3fb051fa8fc.png
- 50 descriptives/resources/7961a9960aa961c0.png
- 50 descriptives/resources/2e9461a72a30576a.png
- 50 descriptives/resources/4ff8bc594418842c.png
- 56 semljgui/resources/4367e9b03bc55f9e.png
