# Supplementary material for: Development and Validation of the Cheers Attitudes towards Non-drinkers Scale (CANS)
Source: J Health Psychol. 2024 Jan 29;29(10):1101–14. doi: 10.1177/13591053231220519 (PMC11344955; doi:10.1177/13591053231220519)
Supplement: sj-omv-5-hpq-10.1177_13591053231220519 – Supplemental material for Development and Validation of the Cheers Attitudes towards Non-drinkers Scale (CANS) [file sj-omv-5-hpq-10.1177_13591053231220519.omv › metadata.json]

{"dataSet": {"rowCount": 1910, "columnCount": 139, "removedRows": [], "addedRows": [], "fields": [{"name": "Filter 1", "id": 138, "columnType": "Filter", "dataType": "Integer", "measureType": "Nominal", "formula": "DrinkerType>2", "formulaMessage": "", "parentId": 0, "width": 78, "type": "integer", "importName": "", "description": "", "transform": 0, "edits": [], "missingValues": [], "filterNo": 0, "active": false}, {"name": "Filter 2", "id": 139, "columnType": "Filter", "dataType": "Integer", "measureType": "Nominal", "formula": "Total_Volume<5000", "formulaMessage": "", "parentId": 0, "width": 78, "type": "integer", "importName": "", "description": "", "transform": 0, "edits": [], "missingValues": [], "filterNo": 1, "active": false}, {"name": "Filter 3", "id": 140, "columnType": "Filter", "dataType": "Integer", "measureType": "Nominal", "formula": "AUDIT1>1", "formulaMessage": "", "parentId": 0, "width": 78, "type": "integer", "importName": "", "description": "", "transform": 0, "edits": [], "missingValues": [], "filterNo": 2, "active": false}, {"name": "Filter 4", "id": 146, "columnType": "Filter", "dataType": "Integer", "measureType": "Nominal", "formula": "CAN_TOTAL>0", "formulaMessage": "", "parentId": 0, "width": 78, "type": "integer", "importName": "", "description": "", "transform": 0, "edits": [], "missingValues": [], "filterNo": 3, "active": false}, {"name": "Filter 5", "id": 147, "columnType": "Filter", "dataType": "Integer", "measureType": "Nominal", "formula": "Total_Volume>0", "formulaMessage": "", "parentId": 0, "width": 78, "type": "integer", "importName": "", "description": "", "transform": 0, "edits": [], "missingValues": [], "filterNo": 4, "active": true}, {"name": "Filter 6", "id": 153, "columnType": "Filter", "dataType": "Integer", "measureType": "Ordinal", "formula": "Total_Volume<4170", "formulaMessage": "", "parentId": 0, "width": 78, "type": "integer", "importName": "", "description": "", "transform": 0, "edits": [], "missingValues": [], "filterNo": 5, "active": false}, {"name": "Filter 7", "id": 154, "columnType": "Filter", "dataType": "Integer", "measureType": "Ordinal", "formula": "RANDS_TOTAL<53", "formulaMessage": "", "parentId": 0, "width": 78, "type": "integer", "importName": "", "description": "", "transform": 0, "edits": [], "missingValues": [], "filterNo": 6, "active": false}, {"name": "Filter 8", "id": 155, "columnType": "Filter", "dataType": "Integer", "measureType": "Ordinal", "formula": "AUDIT_TOTAL<27", "formulaMessage": "", "parentId": 0, "width": 78, "type": "integer", "importName": "", "description": "", "transform": 0, "edits": [], "missingValues": [], "filterNo": 7, "active": false}, {"name": "Filter 9", "id": 161, "columnType": "Filter", "dataType": "Integer", "measureType": "Ordinal", "formula": "CAN1>0", "formulaMessage": "", "parentId": 0, "width": 78, "type": "integer", "importName": "", "description": "", "transform": 0, "edits": [], "missingValues": [], "filterNo": 8, "active": true}, {"name": "Response_ID", "id": 9, "columnType": "Data", "dataType": "Integer", "measureType": "Nominal", "formula": "", "formulaMessage": "", "parentId": 0, "width": 100, "type": "integer", "importName": "Response_ID", "description": "", "transform": 0, "edits": [], "missingValues": [], "trimLevels": true}, {"name": "IP", "id": 10, "columnType": "Data", "dataType": "Text", "measureType": "ID", "formula": "", "formulaMessage": "", "parentId": 0, "width": 100, "type": "string", "importName": "IP", "description": "", "transform": 0, "edits": [], "missingValues": []}, {"name": "TS", "id": 11, "columnType": "Data", "dataType": "Text", "measureType": "ID", "formula": "", "formulaMessage": "", "parentId": 0, "width": 100, "type": "string", "importName": "TS", "description": "", "transform": 0, "edits": [], "missingValues": []}, {"name": "Time_Taken", "id": 12, "columnType": "Data", "dataType": "Integer", "measureType": "Nominal", "formula": "", "formulaMessage": "", "parentId": 0, "width": 100, "type": "integer", "importName": "Time_Taken", "description": "", "transform": 0, "edits": [], "missingValues": [], "trimLevels": true}, {"name": "Seq_Number", "id": 13, "columnType": "Data", "dataType": "Integer", "measureType": "Nominal", "formula": "", "formulaMessage": "", "parentId": 0, "width": 100, "type": "integer", "importName": "Seq_Number", "description": "", "transform": 0, "edits": [], "missingValues": [], "trimLevels": true}, {"name": "External_Reference", "id": 14, "columnType": "Data", "dataType": "Text", "measureType": "Nominal", "formula": "", "formulaMessage": "", "parentId": 0, "width": 100, "type": "integer", "importName": "External_Reference", "description": "", "transform": 0, "edits": [], "missingValues": [], "trimLevels": true}, {"name": "C1", "id": 15, "columnType": "Data", "dataType": "Text", "measureType": "Nominal", "formula": "", "formulaMessage": "", "parentId": 0, "width": 100, "type": "integer", "importName": "C1", "description": "", "transform": 0, "edits": [], "missingValues": [], "trimLevels": true}, {"name": "C2", "id": 16, "columnType": "Data", "dataType": "Text", "measureType": "Nominal", "formula": "", "formulaMessage": "", "parentId": 0, "width": 100, "type": "integer", "importName": "C2", "description": "", "transform": 0, "edits": [], "missingValues": [], "trimLevels": true}, {"name": "C3", "id": 17, "columnType": "Data", "dataType": "Text", "measureType": "Nominal", "formula": "", "formulaMessage": "", "parentId": 0, "width": 100, "type": "integer", "importName": "C3", "description": "", "transform": 0, "edits": [], "missingValues": [], "trimLevels": true}, {"name": "C4", "id": 18, "columnType": "Data", "dataType": "Text", "measureType": "Nominal", "formula": "", "formulaMessage": "", "parentId": 0, "width": 100, "type": "integer", "importName": "C4", "description": "", "transform": 0, "edits": [], "missingValues": [], "trimLevels": true}, {"name": "C5", "id": 19, "columnType": "Data", "dataType": "Text", "measureType": "Nominal", "formula": "", "formulaMessage": "", "parentId": 0, "width": 100, "type": "integer", "importName": "C5", "description": "", "transform": 0, "edits": [], "missingValues": [], "trimLevels": true}, {"name": "Email", "id": 20, "columnType": "Data", "dataType": "Text", "measureType": "Nominal", "formula": "", "formulaMessage": "", "parentId": 0, "width": 100, "type": "integer", "importName": "Email", "description": "", "transform": 0, "edits": [], "missingValues": [], "trimLevels": true}, {"name": "Country_Code", "id": 21, "columnType": "Data", "dataType": "Text", "measureType": "Nominal", "formula": "", "formulaMessage": "", "parentId": 0, "width": 100, "type": "integer", "importName": "Country_Code", "description": "", "transform": 0, "edits": [], "missingValues": [], "trimLevels": true}, {"name": "Region", "id": 22, "columnType": "Data", "dataType": "Text", "measureType": "Nominal", "formula": "", "formulaMessage": "", "parentId": 0, "width": 100, "type": "integer", "importName": "Region", "description": "", "transform": 0, "edits": [], "missingValues": [], "trimLevels": true}, {"name": "Language", "id": 23, "columnType": "Data", "dataType": "Text", "measureType": "Nominal", "formula": "", "formulaMessage": "", "parentId": 0, "width": 100, "type": "integer", "importName": "Language", "description": "", "transform": 0, "edits": [], "missingValues": [], "trimLevels": true}, {"name": "Location", "id": 24, "columnType": "Data", "dataType": "Integer", "measureType": "Nominal", "formula": "", "formulaMessage": "", "parentId": 0, "width": 100, "type": "integer", "importName": "Location", "description": "", "transform": 0, "edits": [], "missingValues": [], "trimLevels": true}, {"name": "Age", "id": 25, "columnType": "Data", "dataType": "Decimal", "measureType": "Continuous", "formula": "", "formulaMessage": "", "parentId": 0, "width": 100, "type": "number", "importName": "Age", "description": "", "transform": 0, "edits": [], "missingValues": []}, {"name": "Gender", "id": 26, "columnType": "Data", "dataType": "Integer", "measureType": "Nominal", "formula": "", "formulaMessage": "", "parentId": 0, "width": 100, "type": "integer", "importName": "Gender", "description": "", "transform": 0, "edits": [], "missingValues": [], "trimLevels": true}, {"name": "Gender MF", "id": 167, "columnType": "Recoded", "dataType": "Integer", "measureType": "Nominal", "formula": "RECODE(`Gender`,`Gender` == 1,0,`Gender` == 2,1,IFMISS($source, NA, 1),NA)", "formulaMessage": "", "parentId": 26, "width": 100, "type": "integer", "importName": "", "description": "", "transform": 1, "edits": [], "missingValues": [], "trimLevels": true}, {"name": "Gender_other", "id": 27, "columnType": "Data", "dataType": "Text", "measureType": "Nominal", "formula": "", "formulaMessage": "", "parentId": 0, "width": 100, "type": "integer", "importName": "Gender_other", "description": "", "transform": 0, "edits": [], "missingValues": [], "trimLevels": true}, {"name": "Nationality", "id": 28, "columnType": "Data", "dataType": "Integer", "measureType": "Nominal", "formula": "", "formulaMessage": "", "parentId": 0, "width": 100, "type": "integer", "importName": "Nationality", "description": "", "transform": 0, "edits": [], "missingValues": [], "trimLevels": true}, {"name": "Nationality_other", "id": 29, "columnType": "Data", "dataType": "Text", "measureType": "Nominal", "formula": "", "formulaMessage": "", "parentId": 0, "width": 100, "type": "integer", "importName": "Nationality_other", "description": "", "transform": 0, "edits": [], "missingValues": [], "trimLevels": true}, {"name": "CAN1", "id": 30, "columnType": "Data", "dataType": "Integer", "measureType": "Continuous", "formula": "", "formulaMessage": "", "parentId": 0, "width": 100, "type": "integer", "importName": "CAN1", "description": "Non-drinkers spoil the fun.", "transform": 0, "edits": [], "missingValues": []}, {"name": "CAN2", "id": 31, "columnType": "Data", "dataType": "Integer", "measureType": "Continuous", "formula": "", "formulaMessage": "", "parentId": 0, "width": 100, "type": "integer", "importName": "CAN2", "description": "Non-drinkers make it harder for me to relax.", "transform": 0, "edits": [], "missingValues": []}, {"name": "CAN3", "id": 32, "columnType": "Data", "dataType": "Integer", "measureType": "Continuous", "formula": "", "formulaMessage": "", "parentId": 0, "width": 100, "type": "integer", "importName": "CAN3", "description": "I am conscious of not having too much fun around non-drinkers at parties.", "transform": 0, "edits": [], "missingValues": []}, {"name": "CAN4", "id": 33, "columnType": "Data", "dataType": "Integer", "measureType": "Continuous", "formula": "", "formulaMessage": "", "parentId": 0, "width": 100, "type": "integer", "importName": "CAN4", "description": "I sometimes want non-drinkers to drink to make me more comfortable.", "transform": 0, "edits": [], "missingValues": []}, {"name": "CAN5", "id": 34, "columnType": "Data", "dataType": "Integer", "measureType": "Continuous", "formula": "", "formulaMessage": "", "parentId": 0, "width": 100, "type": "integer", "importName": "CAN5", "description": "Non-drinkers are making a healthier choice than me.", "transform": 0, "edits": [], "missingValues": []}, {"name": "CAN6", "id": 35, "columnType": "Data", "dataType": "Integer", "measureType": "Continuous", "formula": "", "formulaMessage": "", "parentId": 0, "width": 100, "type": "integer", "importName": "CAN6", "description": "Non-drinkers make me think about my own drinking.", "transform": 0, "edits": [], "missingValues": []}, {"name": "CAN7", "id": 36, "columnType": "Data", "dataType": "Integer", "measureType": "Continuous", "formula": "", "formulaMessage": "", "parentId": 0, "width": 100, "type": "integer", "importName": "CAN7", "description": "Alcohol provides a short-cut to social bonding.", "transform": 0, "edits": [], "missingValues": []}, {"name": "CAN8", "id": 37, "columnType": "Data", "dataType": "Integer", "measureType": "Continuous", "formula": "", "formulaMessage": "", "parentId": 0, "width": 100, "type": "integer", "importName": "CAN8", "description": "Non-drinkers are making a choice I wish I could make.", "transform": 0, "edits": [], "missingValues": []}, {"name": "CAN9", "id": 38, "columnType": "Data", "dataType": "Integer", "measureType": "Continuous", "formula": "", "formulaMessage": "", "parentId": 0, "width": 100, "type": "integer", "importName": "CAN9", "description": "Drinking makes it easier to make new friends.", "transform": 0, "edits": [], "missingValues": []}, {"name": "CAN10", "id": 39, "columnType": "Data", "dataType": "Integer", "measureType": "Continuous", "formula": "", "formulaMessage": "", "parentId": 0, "width": 100, "type": "integer", "importName": "CAN10", "description": "Getting to know someone is easier if they are drinking.", "transform": 0, "edits": [], "missingValues": []}, {"name": "CAN11", "id": 40, "columnType": "Data", "dataType": "Integer", "measureType": "Continuous", "formula": "", "formulaMessage": "", "parentId": 0, "width": 100, "type": "integer", "importName": "CAN11", "description": "I believe the bonds made over drinks are the strongest ones.\u00a0", "transform": 0, "edits": [], "missingValues": []}, {"name": "CAN12", "id": 41, "columnType": "Data", "dataType": "Integer", "measureType": "Continuous", "formula": "", "formulaMessage": "", "parentId": 0, "width": 100, "type": "integer", "importName": "CAN12", "description": "If I were a non-drinker, I would be healthier.", "transform": 0, "edits": [], "missingValues": []}, {"name": "ND_social", "id": 42, "columnType": "Data", "dataType": "Integer", "measureType": "Nominal", "formula": "", "formulaMessage": "", "parentId": 0, "width": 100, "type": "integer", "importName": "ND_social", "description": "", "transform": 0, "edits": [], "missingValues": [], "trimLevels": true}, {"name": "ND_pop", "id": 43, "columnType": "Data", "dataType": "Integer", "measureType": "Nominal", "formula": "", "formulaMessage": "", "parentId": 0, "width": 100, "type": "integer", "importName": "ND_pop", "description": "", "transform": 0, "edits": [], "missingValues": [], "trimLevels": true}, {"name": "ND_trust", "id": 44, "columnType": "Data", "dataType": "Integer", "measureType": "Nominal", "formula": "", "formulaMessage": "", "parentId": 0, "width": 100, "type": "integer", "importName": "ND_trust", "description": "", "transform": 0, "edits": [], "missingValues": [], "trimLevels": true}, {"name": "ND_fun", "id": 45, "columnType": "Data", "dataType": "Integer", "measureType": "Nominal", "formula": "", "formulaMessage": "", "parentId": 0, "width": 100, "type": "integer", "importName": "ND_fun", "description": "", "transform": 0, "edits": [], "missingValues": [], "trimLevels": true}, {"name": "ND_like", "id": 46, "columnType": "Data", "dataType": "Integer", "measureType": "Nominal", "formula": "", "formulaMessage": "", "parentId": 0, "width": 100, "type": "integer", "importName": "ND_like", "description": "", "transform": 0, "edits": [], "missingValues": [], "trimLevels": true}, {"name": "CAN_M1", "id": 47, "columnType": "Data", "dataType": "Integer", "measureType": "Nominal", "formula": "", "formulaMessage": "", "parentId": 0, "width": 100, "type": "integer", "importName": "CAN_M1", "description": "", "transform": 0, "edits": [], "missingValues": [], "trimLevels": true}, {"name": "CAN_M2", "id": 48, "columnType": "Data", "dataType": "Integer", "measureType": "Nominal", "formula": "", "formulaMessage": "", "parentId": 0, "width": 100, "type": "integer", "importName": "CAN_M2", "description": "", "transform": 0, "edits": [], "missingValues": [], "trimLevels": true}, {"name": "CAN_M3", "id": 49, "columnType": "Data", "dataType": "Integer", "measureType": "Nominal", "formula": "", "formulaMessage": "", "parentId": 0, "width": 100, "type": "integer", "importName": "CAN_M3", "description": "", "transform": 0, "edits": [], "missingValues": [], "trimLevels": true}, {"name": "CAN_M4", "id": 50, "columnType": "Data", "dataType": "Integer", "measureType": "Nominal", "formula": "", "formulaMessage": "", "parentId": 0, "width": 100, "type": "integer", "importName": "CAN_M4", "description": "", "transform": 0, "edits": [], "missingValues": [], "trimLevels": true}, {"name": "CAN_M5", "id": 51, "columnType": "Data", "dataType": "Integer", "measureType": "Nominal", "formula": "", "formulaMessage": "", "parentId": 0, "width": 100, "type": "integer", "importName": "CAN_M5", "description": "", "transform": 0, "edits": [], "missingValues": [], "trimLevels": true}, {"name": "CAN_M6", "id": 52, "columnType": "Data", "dataType": "Integer", "measureType": "Nominal", "formula": "", "formulaMessage": "", "parentId": 0, "width": 100, "type": "integer", "importName": "CAN_M6", "description": "", "transform": 0, "edits": [], "missingValues": [], "trimLevels": true}, {"name": "CAN_M7", "id": 53, "columnType": "Data", "dataType": "Integer", "measureType": "Nominal", "formula": "", "formulaMessage": "", "parentId": 0, "width": 100, "type": "integer", "importName": "CAN_M7", "description": "", "transform": 0, "edits": [], "missingValues": [], "trimLevels": true}, {"name": "CAN_M8", "id": 54, "columnType": "Data", "dataType": "Integer", "measureType": "Nominal", "formula": "", "formulaMessage": "", "parentId": 0, "width": 100, "type": "integer", "importName": "CAN_M8", "description": "", "transform": 0, "edits": [], "missingValues": [], "trimLevels": true}, {"name": "CAN_M9", "id": 55, "columnType": "Data", "dataType": "Integer", "measureType": "Nominal", "formula": "", "formulaMessage": "", "parentId": 0, "width": 100, "type": "integer", "importName": "CAN_M9", "description": "", "transform": 0, "edits": [], "missingValues": [], "trimLevels": true}, {"name": "CAN_M10", "id": 56, "columnType": "Data", "dataType": "Integer", "measureType": "Nominal", "formula": "", "formulaMessage": "", "parentId": 0, "width": 100, "type": "integer", "importName": "CAN_M10", "description": "", "transform": 0, "edits": [], "missingValues": [], "trimLevels": true}, {"name": "CAN_M11", "id": 57, "columnType": "Data", "dataType": "Integer", "measureType": "Nominal", "formula": "", "formulaMessage": "", "parentId": 0, "width": 100, "type": "integer", "importName": "CAN_M11", "description": "", "transform": 0, "edits": [], "missingValues": [], "trimLevels": true}, {"name": "CAN_M12", "id": 58, "columnType": "Data", "dataType": "Integer", "measureType": "Nominal", "formula": "", "formulaMessage": "", "parentId": 0, "width": 100, "type": "integer", "importName": "CAN_M12", "description": "", "transform": 0, "edits": [], "missingValues": [], "trimLevels": true}, {"name": "ND_M_social", "id": 59, "columnType": "Data", "dataType": "Integer", "measureType": "Nominal", "formula": "", "formulaMessage": "", "parentId": 0, "width": 100, "type": "integer", "importName": "ND_M_social", "description": "", "transform": 0, "edits": [], "missingValues": [], "trimLevels": true}, {"name": "ND_M_pop", "id": 60, "columnType": "Data", "dataType": "Integer", "measureType": "Nominal", "formula": "", "formulaMessage": "", "parentId": 0, "width": 100, "type": "integer", "importName": "ND_M_pop", "description": "", "transform": 0, "edits": [], "missingValues": [], "trimLevels": true}, {"name": "ND_M_trust", "id": 61, "columnType": "Data", "dataType": "Integer", "measureType": "Nominal", "formula": "", "formulaMessage": "", "parentId": 0, "width": 100, "type": "integer", "importName": "ND_M_trust", "description": "", "transform": 0, "edits": [], "missingValues": [], "trimLevels": true}, {"name": "ND_M_fun", "id": 62, "columnType": "Data", "dataType": "Integer", "measureType": "Nominal", "formula": "", "formulaMessage": "", "parentId": 0, "width": 100, "type": "integer", "importName": "ND_M_fun", "description": "", "transform": 0, "edits": [], "missingValues": [], "trimLevels": true}, {"name": "ND_M_like", "id": 63, "columnType": "Data", "dataType": "Integer", "measureType": "Nominal", "formula": "", "formulaMessage": "", "parentId": 0, "width": 100, "type": "integer", "importName": "ND_M_like", "description": "", "transform": 0, "edits": [], "missingValues": [], "trimLevels": true}, {"name": "CAN_F1", "id": 64, "columnType": "Data", "dataType": "Integer", "measureType": "Nominal", "formula": "", "formulaMessage": "", "parentId": 0, "width": 100, "type": "integer", "importName": "CAN_F1", "description": "", "transform": 0, "edits": [], "missingValues": [], "trimLevels": true}, {"name": "CAN_F2", "id": 65, "columnType": "Data", "dataType": "Integer", "measureType": "Nominal", "formula": "", "formulaMessage": "", "parentId": 0, "width": 100, "type": "integer", "importName": "CAN_F2", "description": "", "transform": 0, "edits": [], "missingValues": [], "trimLevels": true}, {"name": "CAN_F3", "id": 66, "columnType": "Data", "dataType": "Integer", "measureType": "Nominal", "formula": "", "formulaMessage": "", "parentId": 0, "width": 100, "type": "integer", "importName": "CAN_F3", "description": "", "transform": 0, "edits": [], "missingValues": [], "trimLevels": true}, {"name": "CAN_F4", "id": 67, "columnType": "Data", "dataType": "Integer", "measureType": "Nominal", "formula": "", "formulaMessage": "", "parentId": 0, "width": 100, "type": "integer", "importName": "CAN_F4", "description": "", "transform": 0, "edits": [], "missingValues": [], "trimLevels": true}, {"name": "CAN_F5", "id": 68, "columnType": "Data", "dataType": "Integer", "measureType": "Nominal", "formula": "", "formulaMessage": "", "parentId": 0, "width": 100, "type": "integer", "importName": "CAN_F5", "description": "", "transform": 0, "edits": [], "missingValues": [], "trimLevels": true}, {"name": "CAN_F6", "id": 69, "columnType": "Data", "dataType": "Integer", "measureType": "Nominal", "formula": "", "formulaMessage": "", "parentId": 0, "width": 100, "type": "integer", "importName": "CAN_F6", "description": "", "transform": 0, "edits": [], "missingValues": [], "trimLevels": true}, {"name": "CAN_F7", "id": 70, "columnType": "Data", "dataType": "Integer", "measureType": "Nominal", "formula": "", "formulaMessage": "", "parentId": 0, "width": 100, "type": "integer", "importName": "CAN_F7", "description": "", "transform": 0, "edits": [], "missingValues": [], "trimLevels": true}, {"name": "CAN_F8", "id": 71, "columnType": "Data", "dataType": "Integer", "measureType": "Nominal", "formula": "", "formulaMessage": "", "parentId": 0, "width": 100, "type": "integer", "importName": "CAN_F8", "description": "", "transform": 0, "edits": [], "missingValues": [], "trimLevels": true}, {"name": "CAN_F9", "id": 72, "columnType": "Data", "dataType": "Integer", "measureType": "Nominal", "formula": "", "formulaMessage": "", "parentId": 0, "width": 100, "type": "integer", "importName": "CAN_F9", "description": "", "transform": 0, "edits": [], "missingValues": [], "trimLevels": true}, {"name": "CAN_F10", "id": 73, "columnType": "Data", "dataType": "Integer", "measureType": "Nominal", "formula": "", "formulaMessage": "", "parentId": 0, "width": 100, "type": "integer", "importName": "CAN_F10", "description": "", "transform": 0, "edits": [], "missingValues": [], "trimLevels": true}, {"name": "CAN_F11", "id": 74, "columnType": "Data", "dataType": "Integer", "measureType": "Nominal", "formula": "", "formulaMessage": "", "parentId": 0, "width": 100, "type": "integer", "importName": "CAN_F11", "description": "", "transform": 0, "edits": [], "missingValues": [], "trimLevels": true}, {"name": "CAN_F12", "id": 75, "columnType": "Data", "dataType": "Integer", "measureType": "Nominal", "formula": "", "formulaMessage": "", "parentId": 0, "width": 100, "type": "integer", "importName": "CAN_F12", "description": "", "transform": 0, "edits": [], "missingValues": [], "trimLevels": true}, {"name": "ND_F_social", "id": 76, "columnType": "Data", "dataType": "Integer", "measureType": "Nominal", "formula": "", "formulaMessage": "", "parentId": 0, "width": 100, "type": "integer", "importName": "ND_F_social", "description": "", "transform": 0, "edits": [], "missingValues": [], "trimLevels": true}, {"name": "ND_F_pop", "id": 77, "columnType": "Data", "dataType": "Integer", "measureType": "Nominal", "formula": "", "formulaMessage": "", "parentId": 0, "width": 100, "type": "integer", "importName": "ND_F_pop", "description": "", "transform": 0, "edits": [], "missingValues": [], "trimLevels": true}, {"name": "ND_F_trust", "id": 78, "columnType": "Data", "dataType": "Integer", "measureType": "Nominal", "formula": "", "formulaMessage": "", "parentId": 0, "width": 100, "type": "integer", "importName": "ND_F_trust", "description": "", "transform": 0, "edits": [], "missingValues": [], "trimLevels": true}, {"name": "ND_F_fun", "id": 79, "columnType": "Data", "dataType": "Integer", "measureType": "Nominal", "formula": "", "formulaMessage": "", "parentId": 0, "width": 100, "type": "integer", "importName": "ND_F_fun", "description": "", "transform": 0, "edits": [], "missingValues": [], "trimLevels": true}, {"name": "ND_F_like", "id": 80, "columnType": "Data", "dataType": "Integer", "measureType": "Nominal", "formula": "", "formulaMessage": "", "parentId": 0, "width": 100, "type": "integer", "importName": "ND_F_like", "description": "", "transform": 0, "edits": [], "missingValues": [], "trimLevels": true}, {"name": "RAND1", "id": 81, "columnType": "Data", "dataType": "Integer", "measureType": "Ordinal", "formula": "", "formulaMessage": "", "parentId": 0, "width": 100, "type": "integer", "importName": "RAND1", "description": "", "transform": 0, "edits": [], "missingValues": [], "trimLevels": true}, {"name": "RAND2", "id": 82, "columnType": "Data", "dataType": "Integer", "measureType": "Ordinal", "formula": "", "formulaMessage": "", "parentId": 0, "width": 100, "type": "integer", "importName": "RAND2", "description": "", "transform": 0, "edits": [], "missingValues": [], "trimLevels": true}, {"name": "RAND3", "id": 83, "columnType": "Data", "dataType": "Integer", "measureType": "Ordinal", "formula": "", "formulaMessage": "", "parentId": 0, "width": 100, "type": "integer", "importName": "RAND3", "description": "", "transform": 0, "edits": [], "missingValues": [], "trimLevels": true}, {"name": "RAND4", "id": 84, "columnType": "Data", "dataType": "Integer", "measureType": "Ordinal", "formula": "", "formulaMessage": "", "parentId": 0, "width": 100, "type": "integer", "importName": "RAND4", "description": "", "transform": 0, "edits": [], "missingValues": [], "trimLevels": true}, {"name": "RAND5", "id": 85, "columnType": "Data", "dataType": "Integer", "measureType": "Ordinal", "formula": "", "formulaMessage": "", "parentId": 0, "width": 100, "type": "integer", "importName": "RAND5", "description": "", "transform": 0, "edits": [], "missingValues": [], "trimLevels": true}, {"name": "RAND6", "id": 86, "columnType": "Data", "dataType": "Integer", "measureType": "Ordinal", "formula": "", "formulaMessage": "", "parentId": 0, "width": 100, "type": "integer", "importName": "RAND6", "description": "", "transform": 0, "edits": [], "missingValues": [], "trimLevels": true}, {"name": "RAND7", "id": 87, "columnType": "Data", "dataType": "Integer", "measureType": "Ordinal", "formula": "", "formulaMessage": "", "parentId": 0, "width": 100, "type": "integer", "importName": "RAND7", "description": "", "transform": 0, "edits": [], "missingValues": [], "trimLevels": true}, {"name": "RAND8", "id": 88, "columnType": "Data", "dataType": "Integer", "measureType": "Ordinal", "formula": "", "formulaMessage": "", "parentId": 0, "width": 100, "type": "integer", "importName": "RAND8", "description": "", "transform": 0, "edits": [], "missingValues": [], "trimLevels": true}, {"name": "RAND9", "id": 89, "columnType": "Data", "dataType": "Integer", "measureType": "Ordinal", "formula": "", "formulaMessage": "", "parentId": 0, "width": 100, "type": "integer", "importName": "RAND9", "description": "", "transform": 0, "edits": [], "missingValues": [], "trimLevels": true}, {"name": "RAND10", "id": 90, "columnType": "Data", "dataType": "Integer", "measureType": "Ordinal", "formula": "", "formulaMessage": "", "parentId": 0, "width": 100, "type": "integer", "importName": "RAND10", "description": "", "transform": 0, "edits": [], "missingValues": [], "trimLevels": true}, {"name": "RAND11", "id": 91, "columnType": "Data", "dataType": "Integer", "measureType": "Ordinal", "formula": "", "formulaMessage": "", "parentId": 0, "width": 100, "type": "integer", "importName": "RAND11", "description": "", "transform": 0, "edits": [], "missingValues": [], "trimLevels": true}, {"name": "DrinkerType", "id": 92, "columnType": "Data", "dataType": "Integer", "measureType": "Nominal", "formula": "", "formulaMessage": "", "parentId": 0, "width": 100, "type": "integer", "importName": "DrinkerType", "description": "", "transform": 0, "edits": [], "missingValues": [], "trimLevels": true}, {"name": "Concern", "id": 93, "columnType": "Data", "dataType": "Integer", "measureType": "Ordinal", "formula": "", "formulaMessage": "", "parentId": 0, "width": 100, "type": "integer", "importName": "Concern", "description": "", "transform": 0, "edits": [], "missingValues": [], "trimLevels": true}, {"name": "Cutdown", "id": 94, "columnType": "Data", "dataType": "Integer", "measureType": "Nominal", "formula": "", "formulaMessage": "", "parentId": 0, "width": 100, "type": "integer", "importName": "Cutdown", "description": "", "transform": 0, "edits": [], "missingValues": [], "trimLevels": true}, {"name": "Harm_friends", "id": 95, "columnType": "Data", "dataType": "Integer", "measureType": "Nominal", "formula": "", "formulaMessage": "", "parentId": 0, "width": 100, "type": "integer", "importName": "Harm_friends", "description": "", "transform": 0, "edits": [], "missingValues": [], "trimLevels": true}, {"name": "Harm_outlook", "id": 96, "columnType": "Data", "dataType": "Integer", "measureType": "Nominal", "formula": "", "formulaMessage": "", "parentId": 0, "width": 100, "type": "integer", "importName": "Harm_outlook", "description": "", "transform": 0, "edits": [], "missingValues": [], "trimLevels": true}, {"name": "Harm_home", "id": 97, "columnType": "Data", "dataType": "Integer", "measureType": "Nominal", "formula": "", "formulaMessage": "", "parentId": 0, "width": 100, "type": "integer", "importName": "Harm_home", "description": "", "transform": 0, "edits": [], "missingValues": [], "trimLevels": true}, {"name": "Harm_finance", "id": 98, "columnType": "Data", "dataType": "Integer", "measureType": "Nominal", "formula": "", "formulaMessage": "", "parentId": 0, "width": 100, "type": "integer", "importName": "Harm_finance", "description": "", "transform": 0, "edits": [], "missingValues": [], "trimLevels": true}, {"name": "Harm_work", "id": 99, "columnType": "Data", "dataType": "Integer", "measureType": "Nominal", "formula": "", "formulaMessage": "", "parentId": 0, "width": 100, "type": "integer", "importName": "Harm_work", "description": "", "transform": 0, "edits": [], "missingValues": [], "trimLevels": true}, {"name": "Harm_health", "id": 100, "columnType": "Data", "dataType": "Integer", "measureType": "Nominal", "formula": "", "formulaMessage": "", "parentId": 0, "width": 100, "type": "integer", "importName": "Harm_health", "description": "", "transform": 0, "edits": [], "missingValues": [], "trimLevels": true}, {"name": "Alc_20ormore", "id": 101, "columnType": "Data", "dataType": "Integer", "measureType": "Nominal", "formula": "", "formulaMessage": "", "parentId": 0, "width": 100, "type": "integer", "importName": "Alc_20ormore", "description": "", "transform": 0, "edits": [], "missingValues": [], "trimLevels": true}, {"name": "Alc_11to19", "id": 102, "columnType": "Data", "dataType": "Integer", "measureType": "Nominal", "formula": "", "formulaMessage": "", "parentId": 0, "width": 100, "type": "integer", "importName": "Alc_11to19", "description": "", "transform": 0, "edits": [], "missingValues": [], "trimLevels": true}, {"name": "Alc_7to10", "id": 103, "columnType": "Data", "dataType": "Integer", "measureType": "Nominal", "formula": "", "formulaMessage": "", "parentId": 0, "width": 100, "type": "integer", "importName": "Alc_7to10", "description": "", "transform": 0, "edits": [], "missingValues": [], "trimLevels": true}, {"name": "Alc_5to6", "id": 104, "columnType": "Data", "dataType": "Integer", "measureType": "Nominal", "formula": "", "formulaMessage": "", "parentId": 0, "width": 100, "type": "integer", "importName": "Alc_5to6", "description": "", "transform": 0, "edits": [], "missingValues": [], "trimLevels": true}, {"name": "Alc_3to4", "id": 105, "columnType": "Data", "dataType": "Integer", "measureType": "Nominal", "formula": "", "formulaMessage": "", "parentId": 0, "width": 100, "type": "integer", "importName": "Alc_3to4", "description": "", "transform": 0, "edits": [], "missingValues": [], "trimLevels": true}, {"name": "Alc_1to2", "id": 106, "columnType": "Data", "dataType": "Integer", "measureType": "Nominal", "formula": "", "formulaMessage": "", "parentId": 0, "width": 100, "type": "integer", "importName": "Alc_1to2", "description": "", "transform": 0, "edits": [], "missingValues": [], "trimLevels": true}, {"name": "AUDIT1", "id": 107, "columnType": "Data", "dataType": "Integer", "measureType": "Nominal", "formula": "", "formulaMessage": "", "parentId": 0, "width": 100, "type": "integer", "importName": "AUDIT1", "description": "", "transform": 0, "edits": [], "missingValues": [], "trimLevels": true}, {"name": "AUDIT2", "id": 108, "columnType": "Data", "dataType": "Integer", "measureType": "Nominal", "formula": "", "formulaMessage": "", "parentId": 0, "width": 100, "type": "integer", "importName": "AUDIT2", "description": "", "transform": 0, "edits": [], "missingValues": [], "trimLevels": true}, {"name": "AUDIT3", "id": 109, "columnType": "Data", "dataType": "Integer", "measureType": "Nominal", "formula": "", "formulaMessage": "", "parentId": 0, "width": 100, "type": "integer", "importName": "AUDIT3", "description": "", "transform": 0, "edits": [], "missingValues": [], "trimLevels": true}, {"name": "AUDIT4", "id": 110, "columnType": "Data", "dataType": "Integer", "measureType": "Nominal", "formula": "", "formulaMessage": "", "parentId": 0, "width": 100, "type": "integer", "importName": "AUDIT4", "description": "", "transform": 0, "edits": [], "missingValues": [], "trimLevels": true}, {"name": "AUDIT5", "id": 111, "columnType": "Data", "dataType": "Integer", "measureType": "Nominal", "formula": "", "formulaMessage": "", "parentId": 0, "width": 100, "type": "integer", "importName": "AUDIT5", "description": "", "transform": 0, "edits": [], "missingValues": [], "trimLevels": true}, {"name": "AUDIT6", "id": 112, "columnType": "Data", "dataType": "Integer", "measureType": "Nominal", "formula": "", "formulaMessage": "", "parentId": 0, "width": 100, "type": "integer", "importName": "AUDIT6", "description": "", "transform": 0, "edits": [], "missingValues": [], "trimLevels": true}, {"name": "AUDIT7", "id": 113, "columnType": "Data", "dataType": "Integer", "measureType": "Nominal", "formula": "", "formulaMessage": "", "parentId": 0, "width": 100, "type": "integer", "importName": "AUDIT7", "description": "", "transform": 0, "edits": [], "missingValues": [], "trimLevels": true}, {"name": "AUDIT8", "id": 114, "columnType": "Data", "dataType": "Integer", "measureType": "Nominal", "formula": "", "formulaMessage": "", "parentId": 0, "width": 100, "type": "integer", "importName": "AUDIT8", "description": "", "transform": 0, "edits": [], "missingValues": [], "trimLevels": true}, {"name": "AUDIT9", "id": 115, "columnType": "Data", "dataType": "Integer", "measureType": "Nominal", "formula": "", "formulaMessage": "", "parentId": 0, "width": 100, "type": "integer", "importName": "AUDIT9", "description": "", "transform": 0, "edits": [], "missingValues": [], "trimLevels": true}, {"name": "AUDIT10", "id": 116, "columnType": "Data", "dataType": "Integer", "measureType": "Nominal", "formula": "", "formulaMessage": "", "parentId": 0, "width": 100, "type": "integer", "importName": "AUDIT10", "description": "", "transform": 0, "edits": [], "missingValues": [], "trimLevels": true}, {"name": "MascFem1", "id": 117, "columnType": "Data", "dataType": "Integer", "measureType": "Nominal", "formula": "", "formulaMessage": "", "parentId": 0, "width": 100, "type": "integer", "importName": "MascFem1", "description": "", "transform": 0, "edits": [], "missingValues": [], "trimLevels": true}, {"name": "MascFem2", "id": 118, "columnType": "Data", "dataType": "Integer", "measureType": "Nominal", "formula": "", "formulaMessage": "", "parentId": 0, "width": 100, "type": "integer", "importName": "MascFem2", "description": "", "transform": 0, "edits": [], "missingValues": [], "trimLevels": true}, {"name": "MascFem3", "id": 119, "columnType": "Data", "dataType": "Integer", "measureType": "Nominal", "formula": "", "formulaMessage": "", "parentId": 0, "width": 100, "type": "integer", "importName": "MascFem3", "description": "", "transform": 0, "edits": [], "missingValues": [], "trimLevels": true}, {"name": "MascFem4", "id": 120, "columnType": "Data", "dataType": "Integer", "measureType": "Nominal", "formula": "", "formulaMessage": "", "parentId": 0, "width": 100, "type": "integer", "importName": "MascFem4", "description": "", "transform": 0, "edits": [], "missingValues": [], "trimLevels": true}, {"name": "MascFem5", "id": 121, "columnType": "Data", "dataType": "Integer", "measureType": "Nominal", "formula": "", "formulaMessage": "", "parentId": 0, "width": 100, "type": "integer", "importName": "MascFem5", "description": "", "transform": 0, "edits": [], "missingValues": [], "trimLevels": true}, {"name": "MascFem6", "id": 122, "columnType": "Data", "dataType": "Integer", "measureType": "Nominal", "formula": "", "formulaMessage": "", "parentId": 0, "width": 100, "type": "integer", "importName": "MascFem6", "description": "", "transform": 0, "edits": [], "missingValues": [], "trimLevels": true}, {"name": "StudentStatus", "id": 123, "columnType": "Data", "dataType": "Integer", "measureType": "Nominal", "formula": "", "formulaMessage": "", "parentId": 0, "width": 100, "type": "integer", "importName": "StudentStatus", "description": "", "transform": 0, "edits": [], "missingValues": [], "trimLevels": true}, {"name": "Education", "id": 124, "columnType": "Data", "dataType": "Integer", "measureType": "Nominal", "formula": "", "formulaMessage": "", "parentId": 0, "width": 100, "type": "integer", "importName": "Education", "description": "", "transform": 0, "edits": [], "missingValues": [], "trimLevels": true}, {"name": "Postcode", "id": 125, "columnType": "Data", "dataType": "Integer", "measureType": "Nominal", "formula": "", "formulaMessage": "", "parentId": 0, "width": 100, "type": "integer", "importName": "Postcode", "description": "", "transform": 0, "edits": [], "missingValues": [], "trimLevels": true}, {"name": "SexualPref", "id": 126, "columnType": "Data", "dataType": "Integer", "measureType": "Nominal", "formula": "", "formulaMessage": "", "parentId": 0, "width": 100, "type": "integer", "importName": "SexualPref", "description": "", "transform": 0, "edits": [], "missingValues": [], "trimLevels": true}, {"name": "SexPref_other", "id": 127, "columnType": "Data", "dataType": "Text", "measureType": "Nominal", "formula": "", "formulaMessage": "", "parentId": 0, "width": 100, "type": "integer", "importName": "SexPref_other", "description": "", "transform": 0, "edits": [], "missingValues": [], "trimLevels": true}, {"name": "Total_Volume", "id": 128, "columnType": "Data", "dataType": "Decimal", "measureType": "Continuous", "formula": "", "formulaMessage": "", "parentId": 0, "width": 100, "type": "number", "importName": "Total_Volume", "description": "", "transform": 0, "edits": [], "missingValues": []}, {"name": "CAN_TOTAL", "id": 129, "columnType": "Data", "dataType": "Decimal", "measureType": "Continuous", "formula": "", "formulaMessage": "", "parentId": 0, "width": 100, "type": "number", "importName": "CAN_TOTAL", "description": "", "transform": 0, "edits": [], "missingValues": []}, {"name": "Fun_CAN", "id": 130, "columnType": "Data", "dataType": "Decimal", "measureType": "Continuous", "formula": "", "formulaMessage": "", "parentId": 0, "width": 100, "type": "number", "importName": "Fun_CAN", "description": "", "transform": 0, "edits": [], "missingValues": []}, {"name": "Ego_CAN", "id": 131, "columnType": "Data", "dataType": "Decimal", "measureType": "Continuous", "formula": "", "formulaMessage": "", "parentId": 0, "width": 100, "type": "number", "importName": "Ego_CAN", "description": "", "transform": 0, "edits": [], "missingValues": []}, {"name": "Connection_CAN", "id": 132, "columnType": "Data", "dataType": "Decimal", "measureType": "Continuous", "formula": "", "formulaMessage": "", "parentId": 0, "width": 100, "type": "number", "importName": "Connection_CAN", "description": "", "transform": 0, "edits": [], "missingValues": []}, {"name": "RAND1R", "id": 133, "columnType": "Data", "dataType": "Integer", "measureType": "Nominal", "formula": "", "formulaMessage": "", "parentId": 0, "width": 100, "type": "integer", "importName": "RAND1R", "description": "", "transform": 0, "edits": [], "missingValues": [], "trimLevels": true}, {"name": "RAND3R", "id": 134, "columnType": "Data", "dataType": "Integer", "measureType": "Nominal", "formula": "", "formulaMessage": "", "parentId": 0, "width": 100, "type": "integer", "importName": "RAND3R", "description": "", "transform": 0, "edits": [], "missingValues": [], "trimLevels": true}, {"name": "RANDS_TOTAL", "id": 135, "columnType": "Data", "dataType": "Decimal", "measureType": "Continuous", "formula": "", "formulaMessage": "", "parentId": 0, "width": 129, "type": "number", "importName": "RANDS_TOTAL", "description": "", "transform": 0, "edits": [], "missingValues": []}, {"name": "AUDIT_TOTAL", "id": 136, "columnType": "Data", "dataType": "Decimal", "measureType": "Continuous", "formula": "", "formulaMessage": "", "parentId": 0, "width": 122, "type": "number", "importName": "AUDIT_TOTAL", "description": "", "transform": 0, "edits": [], "missingValues": []}, {"name": "filter_$", "id": 137, "columnType": "Data", "dataType": "Integer", "measureType": "Nominal", "formula": "", "formulaMessage": "", "parentId": 0, "width": 100, "type": "integer", "importName": "filter_$", "description": "", "transform": 0, "edits": [], "missingValues": [], "trimLevels": true}], "transforms": [{"name": "Transform 1", "id": 1, "suffix": "", "formula": ["== 1", "0", "== 2", "1", ""], "formulaMessage": ["", "", "", "", ""], "measureType": "None", "description": ""}]}}
