# Supplementary material for: Development and Validation of the Cheers Attitudes towards Non-drinkers Scale (CANS)
Source: J Health Psychol. 2024 Jan 29;29(10):1101–14. doi: 10.1177/13591053231220519 (PMC11344955; doi:10.1177/13591053231220519)
Supplement: sj-omv-5-hpq-10.1177_13591053231220519 – Supplemental material for Development and Validation of the Cheers Attitudes towards Non-drinkers Scale (CANS) [file sj-omv-5-hpq-10.1177_13591053231220519.omv › xdata.json]

{"Filter 1": {"labels": [[0, "0", "0", false], [1, "1", "1", false]]}, "Filter 2": {"labels": [[0, "0", "0", false], [1, "1", "1", false]]}, "Filter 3": {"labels": [[0, "0", "0", false], [1, "1", "1", false]]}, "Filter 4": {"labels": [[0, "0", "0", false], [1, "1", "1", false]]}, "Filter 5": {"labels": [[0, "0", "0", false], [1, "1", "1", false]]}, "Filter 6": {"labels": [[0, "0", "0", false], [1, "1", "1", false]]}, "Filter 7": {"labels": [[0, "0", "0", false], [1, "1", "1", false]]}, "Filter 8": {"labels": [[0, "0", "0", false], [1, "1", "1", false]]}, "Filter 9": {"labels": [[0, "0", "0", false], [1, "1", "1", false]]}, "Response_ID": {"labels": [[71610422, "71610422", "71610422", false], [71611798, "71611798", "71611798", false], [71615438, "71615438", "71615438", false], [71620597, "71620597", "71620597", false], [71624415, "71624415", "71624415", false], [71707345, "71707345", "71707345", false], [71708943, "71708943", "71708943", false], [71716841, "71716841", "71716841", false], [71727304, "71727304", "71727304", false], [71750030, "71750030", "71750030", false], [71756508, "71756508", "71756508", false], [71767837, "71767837", "71767837", false], [71769468, "71769468", "71769468", false], [71776757, "71776757", "71776757", false], [71776811, "71776811", "71776811", false], [71778843, "71778843", "71778843", false], [71780355, "71780355", "71780355", false], [71780905, "71780905", "71780905", false], [71781909, "71781909", "71781909", false], [71792361, "71792361", "71792361", false], [71857077, "71857077", "71857077", false], [71858675, "71858675", "71858675", false], [71860161, "71860161", "71860161", false], [71866490, "71866490", "71866490", false], [71866538, "71866538", "71866538", false], [71874440, "71874440", "71874440", false], [71875109, "71875109", "71875109", false], [71877233, "71877233", "71877233", false], [71878372, "71878372", "71878372", false], [71879142, "71879142", "71879142", false], [71879172, "71879172", "71879172", false], [71879259, "71879259", "71879259", false], [71879345, "71879345", "71879345", false], [71882299, "71882299", "71882299", false], [71911081, "71911081", "71911081", false], [71927922, "71927922", "71927922", false], [71930496, "71930496", "71930496", false], [71931847, "71931847", "71931847", false], [71933607, "71933607", "71933607", false], [71937818, "71937818", "71937818", false], [71947807, "71947807", "71947807", false], [71950677, "71950677", "71950677", false], [72016561, "72016561", "72016561", false], [72022266, "72022266", "72022266", false], [72034095, "72034095", "72034095", false], [72043463, "72043463", "72043463", false], [72054776, "72054776", "72054776", false], [72054877, "72054877", "72054877", false], [72055372, "72055372", "72055372", false], [72062203, "72062203", "72062203", false], [72063846, "72063846", "72063846", false], [72072329, "72072329", "72072329", false], [72072364, "72072364", "72072364", false], [72100246, "72100246", "72100246", false], [72101793, "72101793", "72101793", false], [72123942, "72123942", "72123942", false], [72136157, "72136157", "72136157", false], [72141303, "72141303", "72141303", false], [72155912, "72155912", "72155912", false], [72160829, "72160829", "72160829", false], [72163569, "72163569", "72163569", false], [72165247, "72165247", "72165247", false], [72170309, "72170309", "72170309", false], [72170346, "72170346", "72170346", false], [72170503, "72170503", "72170503", false], [72172550, "72172550", "72172550", false], [72172843, "72172843", "72172843", false], [72174842, "72174842", "72174842", false], [72176101, "72176101", "72176101", false], [72183900, "72183900", "72183900", false], [72184537, "72184537", "72184537", false], [72186245, "72186245", "72186245", false], [72190297, "72190297", "72190297", false], [72191710, "72191710", "72191710", false], [72194181, "72194181", "72194181", false], [72199395, "72199395", "72199395", false], [72241051, "72241051", "72241051", false], [72269396, "72269396", "72269396", false], [72278588, "72278588", "72278588", false], [72278614, "72278614", "72278614", false], [72280092, "72280092", "72280092", false], [72281726, "72281726", "72281726", false], [72283084, "72283084", "72283084", false], [72284316, "72284316", "72284316", false], [72284339, "72284339", "72284339", false], [72290356, "72290356", "72290356", false], [72292452, "72292452", "72292452", false], [72293598, "72293598", "72293598", false], [72298750, "72298750", "72298750", false], [72302762, "72302762", "72302762", false], [72304389, "72304389", "72304389", false], [72306825, "72306825", "72306825", false], [72311638, "72311638", "72311638", false], [72360466, "72360466", "72360466", false], [72363360, "72363360", "72363360", false], [72381742, "72381742", "72381742", false], [72409831, "72409831", "72409831", false], [72410428, "72410428", "72410428", false], [72412529, "72412529", "72412529", false], [72414645, "72414645", "72414645", false], [72426900, "72426900", "72426900", false], [72435839, "72435839", "72435839", false], [72446145, "72446145", "72446145", false], [72505322, "72505322", "72505322", false], [72507676, "72507676", "72507676", false], [72510860, "72510860", "72510860", false], [72511153, "72511153", "72511153", false], [72517513, "72517513", "72517513", false], [72518531, "72518531", "72518531", false], [72524634, "72524634", "72524634", false], [72525442, "72525442", "72525442", false], [72526168, "72526168", "72526168", false], [72526711, "72526711", "72526711", false], [72530227, "72530227", "72530227", false], [72539806, "72539806", "72539806", false], [72564288, "72564288", "72564288", false], [72565481, "72565481", "72565481", false], [72577101, "72577101", "72577101", false], [72578557, "72578557", "72578557", false], [72581576, "72581576", "72581576", false], [72591255, "72591255", "72591255", false], [72593701, "72593701", "72593701", false], [72604886, "72604886", "72604886", false], [72703281, "72703281", "72703281", false], [72714568, "72714568", "72714568", false], [72716122, "72716122", "72716122", false], [72719576, "72719576", "72719576", false], [72720290, "72720290", "72720290", false], [72720615, "72720615", "72720615", false], [72723810, "72723810", "72723810", false], [72731511, "72731511", "72731511", false], [72865950, "72865950", "72865950", false], [72872738, "72872738", "72872738", false], [72874410, "72874410", "72874410", false], [72891841, "72891841", "72891841", false], [72904237, "72904237", "72904237", false], [72904308, "72904308", "72904308", false], [72906061, "72906061", "72906061", false], [72914225, "72914225", "72914225", false], [72922113, "72922113", "72922113", false], [72923468, "72923468", "72923468", false], [72952989, "72952989", "72952989", false], [72954247, "72954247", "72954247", false], [72954501, "72954501", "72954501", false], [73005227, "73005227", "73005227", false], [73006261, "73006261", "73006261", false], [73067287, "73067287", "73067287", false], [73074707, "73074707", "73074707", false], [73074750, "73074750", "73074750", false], [73083940, "73083940", "73083940", false], [73085243, "73085243", "73085243", false], [73085261, "73085261", "73085261", false], [73092943, "73092943", "73092943", false], [73093092, "73093092", "73093092", false], [73093304, "73093304", "73093304", false], [73096552, "73096552", "73096552", false], [73104778, "73104778", "73104778", false], [73120261, "73120261", "73120261", false], [73123677, "73123677", "73123677", false], [73137768, "73137768", "73137768", false], [73175221, "73175221", "73175221", false], [73223533, "73223533", "73223533", false], [73223922, "73223922", "73223922", false], [73225462, "73225462", "73225462", false], [73226101, "73226101", "73226101", false], [73226445, "73226445", "73226445", false], [73233545, "73233545", "73233545", false], [73236009, "73236009", "73236009", false], [73236471, "73236471", "73236471", false], [73237523, "73237523", "73237523", false], [73238002, "73238002", "73238002", false], [73249864, "73249864", "73249864", false], [73261152, "73261152", "73261152", false], [73261539, "73261539", "73261539", false], [73330181, "73330181", "73330181", false], [73346414, "73346414", "73346414", false], [73364018, "73364018", "73364018", false], [73366588, "73366588", "73366588", false], [73383331, "73383331", "73383331", false], [73384955, "73384955", "73384955", false], [73389146, "73389146", "73389146", false], [73394538, "73394538", "73394538", false], [73508772, "73508772", "73508772", false], [73524203, "73524203", "73524203", false], [73527282, "73527282", "73527282", false], [73527467, "73527467", "73527467", false], [73531069, "73531069", "73531069", false], [73531540, "73531540", "73531540", false], [73532953, "73532953", "73532953", false], [73533465, "73533465", "73533465", false], [73533922, "73533922", "73533922", false], [73534280, "73534280", "73534280", false], [73545123, "73545123", "73545123", false], [73547730, "73547730", "73547730", false], [73549250, "73549250", "73549250", false], [73550468, "73550468", "73550468", false], [73577724, "73577724", "73577724", false], [73593697, "73593697", "73593697", false], [73594436, "73594436", "73594436", false], [73595564, "73595564", "73595564", false], [73596047, "73596047", "73596047", false], [73596143, "73596143", "73596143", false], [73597278, "73597278", "73597278", false], [73597293, "73597293", "73597293", false], [73600648, "73600648", "73600648", false], [73600987, "73600987", "73600987", false], [73601029, "73601029", "73601029", false], [73601713, "73601713", "73601713", false], [73602394, "73602394", "73602394", false], [73603898, "73603898", "73603898", false], [73608483, "73608483", "73608483", false], [73609450, "73609450", "73609450", false], [73632446, "73632446", "73632446", false], [73641840, "73641840", "73641840", false], [73646359, "73646359", "73646359", false], [73654156, "73654156", "73654156", false], [73655426, "73655426", "73655426", false], [73670517, "73670517", "73670517", false], [73672231, "73672231", "73672231", false], [73672862, "73672862", "73672862", false], [73673335, "73673335", "73673335", false], [73674549, "73674549", "73674549", false], [73674556, "73674556", "73674556", false], [73674580, "73674580", "73674580", false], [73674986, "73674986", "73674986", false], [73675094, "73675094", "73675094", false], [73675133, "73675133", "73675133", false], [73675328, "73675328", "73675328", false], [73676764, "73676764", "73676764", false], [73678629, "73678629", "73678629", false], [73681364, "73681364", "73681364", false], [73681842, "73681842", "73681842", false], [73683442, "73683442", "73683442", false], [73685454, "73685454", "73685454", false], [73699172, "73699172", "73699172", false], [73731842, "73731842", "73731842", false], [73787320, "73787320", "73787320", false], [73801543, "73801543", "73801543", false], [73802389, "73802389", "73802389", false], [73802487, "73802487", "73802487", false], [73804536, "73804536", "73804536", false], [73808055, "73808055", "73808055", false], [73808494, "73808494", "73808494", false], [73808933, "73808933", "73808933", false], [73825306, "73825306", "73825306", false], [73857418, "73857418", "73857418", false], [73870130, "73870130", "73870130", false], [73911677, "73911677", "73911677", false], [73912464, "73912464", "73912464", false], [73914270, "73914270", "73914270", false], [73914336, "73914336", "73914336", false], [73921521, "73921521", "73921521", false], [73928750, "73928750", "73928750", false], [73931812, "73931812", "73931812", false], [73932628, "73932628", "73932628", false], [73935345, "73935345", "73935345", false], [73937857, "73937857", "73937857", false], [73938016, "73938016", "73938016", false], [73944302, "73944302", "73944302", false], [73948072, "73948072", "73948072", false], [73955177, "73955177", "73955177", false], [73958459, "73958459", "73958459", false], [74008573, "74008573", "74008573", false], [74034359, "74034359", "74034359", false], [74045142, "74045142", "74045142", false], [74054373, "74054373", "74054373", false], [74058239, "74058239", "74058239", false], [74059341, "74059341", "74059341", false], [74062749, "74062749", "74062749", false], [74144466, "74144466", "74144466", false], [74150505, "74150505", "74150505", false], [74156322, "74156322", "74156322", false], [74161697, "74161697", "74161697", false], [74167662, "74167662", "74167662", false], [74167736, "74167736", "74167736", false], [74168256, "74168256", "74168256", false], [74169673, "74169673", "74169673", false], [74170540, "74170540", "74170540", false], [74179555, "74179555", "74179555", false], [74185558, "74185558", "74185558", false], [74185821, "74185821", "74185821", false], [74187681, "74187681", "74187681", false], [74272997, "74272997", "74272997", false], [74278892, "74278892", "74278892", false], [74319346, "74319346", "74319346", false], [74319375, "74319375", "74319375", false], [74325027, "74325027", "74325027", false], [74325039, "74325039", "74325039", false], [74325050, "74325050", "74325050", false], [74327546, "74327546", "74327546", false], [74329117, "74329117", "74329117", false], [74329672, "74329672", "74329672", false], [74332425, "74332425", "74332425", false], [74333517, "74333517", "74333517", false], [74336826, "74336826", "74336826", false], [74339841, "74339841", "74339841", false], [74342859, "74342859", "74342859", false], [74343299, "74343299", "74343299", false], [74353059, "74353059", "74353059", false], [74365743, "74365743", "74365743", false], [74367178, "74367178", "74367178", false], [74368202, "74368202", "74368202", false], [74368678, "74368678", "74368678", false], [74369486, "74369486", "74369486", false], [74372350, "74372350", "74372350", false], [74374661, "74374661", "74374661", false], [74374763, "74374763", "74374763", false], [74378514, "74378514", "74378514", false], [74379594, "74379594", "74379594", false], [74379719, "74379719", "74379719", false], [74379759, "74379759", "74379759", false], [74379869, "74379869", "74379869", false], [74381194, "74381194", "74381194", false], [74381766, "74381766", "74381766", false], [74381912, "74381912", "74381912", false], [74383938, "74383938", "74383938", false], [74388040, "74388040", "74388040", false], [74388828, "74388828", "74388828", false], [74389353, "74389353", "74389353", false], [74389710, "74389710", "74389710", false], [74391352, "74391352", "74391352", false], [74391421, "74391421", "74391421", false], [74417666, "74417666", "74417666", false], [74441681, "74441681", "74441681", false], [74467574, "74467574", "74467574", false], [74467955, "74467955", "74467955", false], [74607297, "74607297", "74607297", false], [74609715, "74609715", "74609715", false], [74614327, "74614327", "74614327", false], [74616839, "74616839", "74616839", false], [74628010, "74628010", "74628010", false], [74628267, "74628267", "74628267", false], [74628617, "74628617", "74628617", false], [74669667, "74669667", "74669667", false], [74747084, "74747084", "74747084", false], [74760319, "74760319", "74760319", false], [74812773, "74812773", "74812773", false], [74814097, "74814097", "74814097", false], [74814935, "74814935", "74814935", false], [74816365, "74816365", "74816365", false], [74816421, "74816421", "74816421", false], [74816591, "74816591", "74816591", false], [74817632, "74817632", "74817632", false], [74818930, "74818930", "74818930", false], [74819832, "74819832", "74819832", false], [74820829, "74820829", "74820829", false], [74821355, "74821355", "74821355", false], [74826352, "74826352", "74826352", false], [74828324, "74828324", "74828324", false], [74828387, "74828387", "74828387", false], [74828509, "74828509", "74828509", false], [74840502, "74840502", "74840502", false], [74840532, "74840532", "74840532", false], [74840869, "74840869", "74840869", false], [74842738, "74842738", "74842738", false], [74861804, "74861804", "74861804", false], [74901824, "74901824", "74901824", false], [74904754, "74904754", "74904754", false], [74916767, "74916767", "74916767", false], [74921875, "74921875", "74921875", false], [74926469, "74926469", "74926469", false], [74927049, "74927049", "74927049", false], [74927066, "74927066", "74927066", false], [74927863, "74927863", "74927863", false], [74928239, "74928239", "74928239", false], [74928752, "74928752", "74928752", false], [74928879, "74928879", "74928879", false], [74928920, "74928920", "74928920", false], [74929633, "74929633", "74929633", false], [74933976, "74933976", "74933976", false], [74934340, "74934340", "74934340", false], [74935859, "74935859", "74935859", false], [74938147, "74938147", "74938147", false], [74938156, "74938156", "74938156", false], [74941723, "74941723", "74941723", false], [74942869, "74942869", "74942869", false], [74943498, "74943498", "74943498", false], [74944172, "74944172", "74944172", false], [74947701, "74947701", "74947701", false], [74949183, "74949183", "74949183", false], [74960051, "74960051", "74960051", false], [74963632, "74963632", "74963632", false], [74963753, "74963753", "74963753", false], [74963901, "74963901", "74963901", false], [74966386, "74966386", "74966386", false], [74999655, "74999655", "74999655", false], [75008711, "75008711", "75008711", false], [75015072, "75015072", "75015072", false], [75017496, "75017496", "75017496", false], [75018244, "75018244", "75018244", false], [75043560, "75043560", "75043560", false], [75043619, "75043619", "75043619", false], [75052435, "75052435", "75052435", false], [75052865, "75052865", "75052865", false], [75053686, "75053686", "75053686", false], [75056209, "75056209", "75056209", false], [75092245, "75092245", "75092245", false], [75092441, "75092441", "75092441", false], [75095708, "75095708", "75095708", false], [75095734, "75095734", "75095734", false], [75124702, "75124702", "75124702", false], [75127021, "75127021", "75127021", false], [75130321, "75130321", "75130321", false], [75139694, "75139694", "75139694", false], [75143997, "75143997", "75143997", false], [75150326, "75150326", "75150326", false], [75154927, "75154927", "75154927", false], [75156545, "75156545", "75156545", false], [75157799, "75157799", "75157799", false], [75192969, "75192969", "75192969", false], [75195582, "75195582", "75195582", false], [75204296, "75204296", "75204296", false], [75207057, "75207057", "75207057", false], [75208580, "75208580", "75208580", false], [75210565, "75210565", "75210565", false], [75211934, "75211934", "75211934", false], [75215228, "75215228", "75215228", false], [75216214, "75216214", "75216214", false], [75218827, "75218827", "75218827", false], [75230030, "75230030", "75230030", false], [75237088, "75237088", "75237088", false], [75245140, "75245140", "75245140", false], [75295576, "75295576", "75295576", false], [75298984, "75298984", "75298984", false], [75299052, "75299052", "75299052", false], [75302653, "75302653", "75302653", false], [75306324, "75306324", "75306324", false], [75312606, "75312606", "75312606", false], [75315973, "75315973", "75315973", false], [75360299, "75360299", "75360299", false], [75366638, "75366638", "75366638", false], [75369104, "75369104", "75369104", false], [75382750, "75382750", "75382750", false], [75384584, "75384584", "75384584", false], [75385313, "75385313", "75385313", false], [75386088, "75386088", "75386088", false], [75388694, "75388694", "75388694", false], [75392452, "75392452", "75392452", false], [75421342, "75421342", "75421342", false], [75424461, "75424461", "75424461", false], [75435670, "75435670", "75435670", false], [75445589, "75445589", "75445589", false], [75445815, "75445815", "75445815", false], [75448458, "75448458", "75448458", false], [75451412, "75451412", "75451412", false], [75453777, "75453777", "75453777", false], [75457053, "75457053", "75457053", false], [75475398, "75475398", "75475398", false], [75477130, "75477130", "75477130", false], [75479876, "75479876", "75479876", false], [75480847, "75480847", "75480847", false], [75483605, "75483605", "75483605", false], [75484846, "75484846", "75484846", false], [75485024, "75485024", "75485024", false], [75485078, "75485078", "75485078", false], [75487240, "75487240", "75487240", false], [75487804, "75487804", "75487804", false], [75487964, "75487964", "75487964", false], [75490825, "75490825", "75490825", false], [75507776, "75507776", "75507776", false], [75508871, "75508871", "75508871", false], [75509876, "75509876", "75509876", false], [75519976, "75519976", "75519976", false], [75520930, "75520930", "75520930", false], [75521557, "75521557", "75521557", false], [75521701, "75521701", "75521701", false], [75521878, "75521878", "75521878", false], [75522616, "75522616", "75522616", false], [75522858, "75522858", "75522858", false], [75522917, "75522917", "75522917", false], [75523096, "75523096", "75523096", false], [75523137, "75523137", "75523137", false], [75524131, "75524131", "75524131", false], [75524155, "75524155", "75524155", false], [75527979, "75527979", "75527979", false], [75528966, "75528966", "75528966", false], [75586995, "75586995", "75586995", false], [75587031, "75587031", "75587031", false], [75587447, "75587447", "75587447", false], [75594920, "75594920", "75594920", false], [75595574, "75595574", "75595574", false], [75595878, "75595878", "75595878", false], [75596464, "75596464", "75596464", false], [75596484, "75596484", "75596484", false], [75596732, "75596732", "75596732", false], [75596760, "75596760", "75596760", false], [75596852, "75596852", "75596852", false], [75596879, "75596879", "75596879", false], [75597097, "75597097", "75597097", false], [75597740, "75597740", "75597740", false], [75597781, "75597781", "75597781", false], [75597863, "75597863", "75597863", false], [75597894, "75597894", "75597894", false], [75598265, "75598265", "75598265", false], [75598423, "75598423", "75598423", false], [75598537, "75598537", "75598537", false], [75598651, "75598651", "75598651", false], [75598668, "75598668", "75598668", false], [75598750, "75598750", "75598750", false], [75598892, "75598892", "75598892", false], [75598896, "75598896", "75598896", false], [75599005, "75599005", "75599005", false], [75599014, "75599014", "75599014", false], [75599182, "75599182", "75599182", false], [75599280, "75599280", "75599280", false], [75599466, "75599466", "75599466", false], [75599679, "75599679", "75599679", false], [75599835, "75599835", "75599835", false], [75599934, "75599934", "75599934", false], [75599941, "75599941", "75599941", false], [75600299, "75600299", "75600299", false], [75600365, "75600365", "75600365", false], [75600375, "75600375", "75600375", false], [75600510, "75600510", "75600510", false], [75600519, "75600519", "75600519", false], [75600940, "75600940", "75600940", false], [75600959, "75600959", "75600959", false], [75601102, "75601102", "75601102", false], [75602059, "75602059", "75602059", false], [75602085, "75602085", "75602085", false], [75602090, "75602090", "75602090", false], [75602278, "75602278", "75602278", false], [75602304, "75602304", "75602304", false], [75602399, "75602399", "75602399", false], [75602403, "75602403", "75602403", false], [75602541, "75602541", "75602541", false], [75602763, "75602763", "75602763", false], [75602790, "75602790", "75602790", false], [75603433, "75603433", "75603433", false], [75604246, "75604246", "75604246", false], [75604371, "75604371", "75604371", false], [75604455, "75604455", "75604455", false], [75605121, "75605121", "75605121", false], [75605300, "75605300", "75605300", false], [75605303, "75605303", "75605303", false], [75605469, "75605469", "75605469", false], [75605470, "75605470", "75605470", false], [75605867, "75605867", "75605867", false], [75606062, "75606062", "75606062", false], [75607185, "75607185", "75607185", false], [75607256, "75607256", "75607256", false], [75607379, "75607379", "75607379", false], [75607646, "75607646", "75607646", false], [75607750, "75607750", "75607750", false], [75608579, "75608579", "75608579", false], [75609157, "75609157", "75609157", false], [75609602, "75609602", "75609602", false], [75609704, "75609704", "75609704", false], [75610130, "75610130", "75610130", false], [75610162, "75610162", "75610162", false], [75610451, "75610451", "75610451", false], [75610585, "75610585", "75610585", false], [75611670, "75611670", "75611670", false], [75611925, "75611925", "75611925", false], [75612719, "75612719", "75612719", false], [75613837, "75613837", "75613837", false], [75614358, "75614358", "75614358", false], [75615373, "75615373", "75615373", false], [75616099, "75616099", "75616099", false], [75621050, "75621050", "75621050", false], [75626528, "75626528", "75626528", false], [75663885, "75663885", "75663885", false], [75665451, "75665451", "75665451", false], [75666841, "75666841", "75666841", false], [75674433, "75674433", "75674433", false], [75678109, "75678109", "75678109", false], [75680271, "75680271", "75680271", false], [75682997, "75682997", "75682997", false], [75684902, "75684902", "75684902", false], [75686371, "75686371", "75686371", false], [75691735, "75691735", "75691735", false], [75695175, "75695175", "75695175", false], [75696247, "75696247", "75696247", false], [75700078, "75700078", "75700078", false], [75700079, "75700079", "75700079", false], [75700908, "75700908", "75700908", false], [75700945, "75700945", "75700945", false], [75708122, "75708122", "75708122", false], [75709207, "75709207", "75709207", false], [75709943, "75709943", "75709943", false], [75710611, "75710611", "75710611", false], [75713261, "75713261", "75713261", false], [75713732, "75713732", "75713732", false], [75714514, "75714514", "75714514", false], [75735338, "75735338", "75735338", false], [75743194, "75743194", "75743194", false], [75754697, "75754697", "75754697", false], [75755920, "75755920", "75755920", false], [75756737, "75756737", "75756737", false], [75771436, "75771436", "75771436", false], [75771553, "75771553", "75771553", false], [75773626, "75773626", "75773626", false], [75775081, "75775081", "75775081", false], [75776020, "75776020", "75776020", false], [75779359, "75779359", "75779359", false], [75779492, "75779492", "75779492", false], [75780592, "75780592", "75780592", false], [75781123, "75781123", "75781123", false], [75781446, "75781446", "75781446", false], [75814661, "75814661", "75814661", false], [75815127, "75815127", "75815127", false], [75823645, "75823645", "75823645", false], [75830465, "75830465", "75830465", false], [75830562, "75830562", "75830562", false], [75835842, "75835842", "75835842", false], [75838130, "75838130", "75838130", false], [75843262, "75843262", "75843262", false], [75846185, "75846185", "75846185", false], [75846547, "75846547", "75846547", false], [75887482, "75887482", "75887482", false], [75902996, "75902996", "75902996", false], [75906103, "75906103", "75906103", false], [75906327, "75906327", "75906327", false], [75908288, "75908288", "75908288", false], [75909181, "75909181", "75909181", false], [75943118, "75943118", "75943118", false], [75949820, "75949820", "75949820", false], [75950264, "75950264", "75950264", false], [75983772, "75983772", "75983772", false], [75984181, "75984181", "75984181", false], [75985367, "75985367", "75985367", false], [75993188, "75993188", "75993188", false], [75994926, "75994926", "75994926", false], [75995423, "75995423", "75995423", false], [75996762, "75996762", "75996762", false], [76002431, "76002431", "76002431", false], [76009839, "76009839", "76009839", false], [76072554, "76072554", "76072554", false], [76087767, "76087767", "76087767", false], [76101467, "76101467", "76101467", false], [76168858, "76168858", "76168858", false], [76170115, "76170115", "76170115", false], [76192459, "76192459", "76192459", false], [76271781, "76271781", "76271781", false], [76283767, "76283767", "76283767", false], [76290303, "76290303", "76290303", false], [76290354, "76290354", "76290354", false], [76290361, "76290361", "76290361", false], [76290397, "76290397", "76290397", false], [76290426, "76290426", "76290426", false], [76290438, "76290438", "76290438", false], [76290514, "76290514", "76290514", false], [76290536, "76290536", "76290536", false], [76290551, "76290551", "76290551", false], [76290646, "76290646", "76290646", false], [76290672, "76290672", "76290672", false], [76290686, "76290686", "76290686", false], [76290725, "76290725", "76290725", false], [76290741, "76290741", "76290741", false], [76290743, "76290743", "76290743", false], [76290749, "76290749", "76290749", false], [76290768, "76290768", "76290768", false], [76290798, "76290798", "76290798", false], [76290811, "76290811", "76290811", false], [76290812, "76290812", "76290812", false], [76290818, "76290818", "76290818", false], [76290864, "76290864", "76290864", false], [76290885, "76290885", "76290885", false], [76290976, "76290976", "76290976", false], [76291025, "76291025", "76291025", false], [76291043, "76291043", "76291043", false], [76291044, "76291044", "76291044", false], [76291048, "76291048", "76291048", false], [76291049, "76291049", "76291049", false], [76291059, "76291059", "76291059", false], [76291074, "76291074", "76291074", false], [76291096, "76291096", "76291096", false], [76291141, "76291141", "76291141", false], [76291143, "76291143", "76291143", false], [76291173, "76291173", "76291173", false], [76291193, "76291193", "76291193", false], [76291218, "76291218", "76291218", false], [76291223, "76291223", "76291223", false], [76291230, "76291230", "76291230", false], [76291257, "76291257", "76291257", false], [76291280, "76291280", "76291280", false], [76291355, "76291355", "76291355", false], [76291356, "76291356", "76291356", false], [76291414, "76291414", "76291414", false], [76291434, "76291434", "76291434", false], [76291453, "76291453", "76291453", false], [76291488, "76291488", "76291488", false], [76291530, "76291530", "76291530", false], [76291531, "76291531", "76291531", false], [76291550, "76291550", "76291550", false], [76291558, "76291558", "76291558", false], [76291657, "76291657", "76291657", false], [76291671, "76291671", "76291671", false], [76291701, "76291701", "76291701", false], [76291713, "76291713", "76291713", false], [76291746, "76291746", "76291746", false], [76291751, "76291751", "76291751", false], [76291893, "76291893", "76291893", false], [76292081, "76292081", "76292081", false], [76292112, "76292112", "76292112", false], [76292155, "76292155", "76292155", false], [76292191, "76292191", "76292191", false], [76292197, "76292197", "76292197", false], [76292208, "76292208", "76292208", false], [76292219, "76292219", "76292219", false], [76292246, "76292246", "76292246", false], [76292247, "76292247", "76292247", false], [76292296, "76292296", "76292296", false], [76292429, "76292429", "76292429", false], [76292438, "76292438", "76292438", false], [76292443, "76292443", "76292443", false], [76292454, "76292454", "76292454", false], [76292486, "76292486", "76292486", false], [76292614, "76292614", "76292614", false], [76292836, "76292836", "76292836", false], [76292848, "76292848", "76292848", false], [76292881, "76292881", "76292881", false], [76292909, "76292909", "76292909", false], [76293358, "76293358", "76293358", false], [76294119, "76294119", "76294119", false], [76295386, "76295386", "76295386", false], [76297526, "76297526", "76297526", false], [76298150, "76298150", "76298150", false], [76301619, "76301619", "76301619", false], [76302969, "76302969", "76302969", false], [76303283, "76303283", "76303283", false], [76303383, "76303383", "76303383", false], [76303425, "76303425", "76303425", false], [76303475, "76303475", "76303475", false], [76303514, "76303514", "76303514", false], [76303516, "76303516", "76303516", false], [76303529, "76303529", "76303529", false], [76303543, "76303543", "76303543", false], [76303625, "76303625", "76303625", false], [76303636, "76303636", "76303636", false], [76303686, "76303686", "76303686", false], [76303725, "76303725", "76303725", false], [76303752, "76303752", "76303752", false], [76303802, "76303802", "76303802", false], [76303843, "76303843", "76303843", false], [76303858, "76303858", "76303858", false], [76303926, "76303926", "76303926", false], [76303940, "76303940", "76303940", false], [76304080, "76304080", "76304080", false], [76304214, "76304214", "76304214", false], [76304396, "76304396", "76304396", false], [76304435, "76304435", "76304435", false], [76304477, "76304477", "76304477", false], [76304568, "76304568", "76304568", false], [76304600, "76304600", "76304600", false], [76304646, "76304646", "76304646", false], [76304678, "76304678", "76304678", false], [76304717, "76304717", "76304717", false], [76304738, "76304738", "76304738", false], [76304774, "76304774", "76304774", false], [76304877, "76304877", "76304877", false], [76304898, "76304898", "76304898", false], [76304929, "76304929", "76304929", false], [76304949, "76304949", "76304949", false], [76305014, "76305014", "76305014", false], [76305046, "76305046", "76305046", false], [76305102, "76305102", "76305102", false], [76305134, "76305134", "76305134", false], [76305166, "76305166", "76305166", false], [76305178, "76305178", "76305178", false], [76305208, "76305208", "76305208", false], [76305319, "76305319", "76305319", false], [76305420, "76305420", "76305420", false], [76305451, "76305451", "76305451", false], [76305522, "76305522", "76305522", false], [76305526, "76305526", "76305526", false], [76305548, "76305548", "76305548", false], [76305552, "76305552", "76305552", false], [76305554, "76305554", "76305554", false], [76305576, "76305576", "76305576", false], [76305597, "76305597", "76305597", false], [76305610, "76305610", "76305610", false], [76305643, "76305643", "76305643", false], [76305717, "76305717", "76305717", false], [76305721, "76305721", "76305721", false], [76305777, "76305777", "76305777", false], [76305813, "76305813", "76305813", false], [76305837, "76305837", "76305837", false], [76305868, "76305868", "76305868", false], [76305872, "76305872", "76305872", false], [76306109, "76306109", "76306109", false], [76306120, "76306120", "76306120", false], [76306310, "76306310", "76306310", false], [76306315, "76306315", "76306315", false], [76306367, "76306367", "76306367", false], [76306449, "76306449", "76306449", false], [76306515, "76306515", "76306515", false], [76306525, "76306525", "76306525", false], [76306558, "76306558", "76306558", false], [76306577, "76306577", "76306577", false], [76306609, "76306609", "76306609", false], [76306691, "76306691", "76306691", false], [76306704, "76306704", "76306704", false], [76306818, "76306818", "76306818", false], [76306970, "76306970", "76306970", false], [76306979, "76306979", "76306979", false], [76306982, "76306982", "76306982", false], [76307001, "76307001", "76307001", false], [76307025, "76307025", "76307025", false], [76307065, "76307065", "76307065", false], [76307089, "76307089", "76307089", false], [76307091, "76307091", "76307091", false], [76307119, "76307119", "76307119", false], [76307155, "76307155", "76307155", false], [76307207, "76307207", "76307207", false], [76307258, "76307258", "76307258", false], [76307299, "76307299", "76307299", false], [76307416, "76307416", "76307416", false], [76307429, "76307429", "76307429", false], [76307438, "76307438", "76307438", false], [76307576, "76307576", "76307576", false], [76307683, "76307683", "76307683", false], [76307741, "76307741", "76307741", false], [76307929, "76307929", "76307929", false], [76307968, "76307968", "76307968", false], [76307970, "76307970", "76307970", false], [76308001, "76308001", "76308001", false], [76308260, "76308260", "76308260", false], [76308326, "76308326", "76308326", false], [76308329, "76308329", "76308329", false], [76308491, "76308491", "76308491", false], [76308520, "76308520", "76308520", false], [76308552, "76308552", "76308552", false], [76308692, "76308692", "76308692", false], [76308694, "76308694", "76308694", false], [76308700, "76308700", "76308700", false], [76308746, "76308746", "76308746", false], [76308784, "76308784", "76308784", false], [76308978, "76308978", "76308978", false], [76309594, "76309594", "76309594", false], [76309648, "76309648", "76309648", false], [76309656, "76309656", "76309656", false], [76309687, "76309687", "76309687", false], [76309766, "76309766", "76309766", false], [76309795, "76309795", "76309795", false], [76309914, "76309914", "76309914", false], [76309939, "76309939", "76309939", false], [76309940, "76309940", "76309940", false], [76309988, "76309988", "76309988", false], [76310136, "76310136", "76310136", false], [76310167, "76310167", "76310167", false], [76310261, "76310261", "76310261", false], [76310345, "76310345", "76310345", false], [76310363, "76310363", "76310363", false], [76310449, "76310449", "76310449", false], [76310513, "76310513", "76310513", false], [76310630, "76310630", "76310630", false], [76310635, "76310635", "76310635", false], [76310672, "76310672", "76310672", false], [76310698, "76310698", "76310698", false], [76310737, "76310737", "76310737", false], [76310840, "76310840", "76310840", false], [76310903, "76310903", "76310903", false], [76310962, "76310962", "76310962", false], [76310966, "76310966", "76310966", false], [76311022, "76311022", "76311022", false], [76311026, "76311026", "76311026", false], [76311136, "76311136", "76311136", false], [76311270, "76311270", "76311270", false], [76311296, "76311296", "76311296", false], [76311325, "76311325", "76311325", false], [76311388, "76311388", "76311388", false], [76311581, "76311581", "76311581", false], [76311647, "76311647", "76311647", false], [76311668, "76311668", "76311668", false], [76311747, "76311747", "76311747", false], [76311807, "76311807", "76311807", false], [76311897, "76311897", "76311897", false], [76311908, "76311908", "76311908", false], [76311914, "76311914", "76311914", false], [76312117, "76312117", "76312117", false], [76312127, "76312127", "76312127", false], [76312155, "76312155", "76312155", false], [76312275, "76312275", "76312275", false], [76312487, "76312487", "76312487", false], [76312582, "76312582", "76312582", false], [76312623, "76312623", "76312623", false], [76312907, "76312907", "76312907", false], [76313056, "76313056", "76313056", false], [76313060, "76313060", "76313060", false], [76313110, "76313110", "76313110", false], [76313365, "76313365", "76313365", false], [76313474, "76313474", "76313474", false], [76313657, "76313657", "76313657", false], [76313659, "76313659", "76313659", false], [76313709, "76313709", "76313709", false], [76313732, "76313732", "76313732", false], [76313829, "76313829", "76313829", false], [76313859, "76313859", "76313859", false], [76313895, "76313895", "76313895", false], [76313938, "76313938", "76313938", false], [76314209, "76314209", "76314209", false], [76314302, "76314302", "76314302", false], [76314855, "76314855", "76314855", false], [76314955, "76314955", "76314955", false], [76314965, "76314965", "76314965", false], [76315035, "76315035", "76315035", false], [76315265, "76315265", "76315265", false], [76315273, "76315273", "76315273", false], [76315364, "76315364", "76315364", false], [76315366, "76315366", "76315366", false], [76315495, "76315495", "76315495", false], [76315519, "76315519", "76315519", false], [76315673, "76315673", "76315673", false], [76315714, "76315714", "76315714", false], [76315742, "76315742", "76315742", false], [76315781, "76315781", "76315781", false], [76315795, "76315795", "76315795", false], [76316117, "76316117", "76316117", false], [76316278, "76316278", "76316278", false], [76316321, "76316321", "76316321", false], [76316360, "76316360", "76316360", false], [76316374, "76316374", "76316374", false], [76316619, "76316619", "76316619", false], [76316682, "76316682", "76316682", false], [76316702, "76316702", "76316702", false], [76316790, "76316790", "76316790", false], [76316990, "76316990", "76316990", false], [76317001, "76317001", "76317001", false], [76317011, "76317011", "76317011", false], [76317053, "76317053", "76317053", false], [76317111, "76317111", "76317111", false], [76317215, "76317215", "76317215", false], [76317521, "76317521", "76317521", false], [76317610, "76317610", "76317610", false], [76317641, "76317641", "76317641", false], [76317670, "76317670", "76317670", false], [76317904, "76317904", "76317904", false], [76317918, "76317918", "76317918", false], [76318001, "76318001", "76318001", false], [76318002, "76318002", "76318002", false], [76318210, "76318210", "76318210", false], [76318250, "76318250", "76318250", false], [76318334, "76318334", "76318334", false], [76318355, "76318355", "76318355", false], [76318537, "76318537", "76318537", false], [76318765, "76318765", "76318765", false], [76318965, "76318965", "76318965", false], [76319043, "76319043", "76319043", false], [76319053, "76319053", "76319053", false], [76319103, "76319103", "76319103", false], [76319111, "76319111", "76319111", false], [76319226, "76319226", "76319226", false], [76319393, "76319393", "76319393", false], [76319480, "76319480", "76319480", false], [76319512, "76319512", "76319512", false], [76319611, "76319611", "76319611", false], [76319621, "76319621", "76319621", false], [76319707, "76319707", "76319707", false], [76319809, "76319809", "76319809", false], [76320016, "76320016", "76320016", false], [76320017, "76320017", "76320017", false], [76320066, "76320066", "76320066", false], [76320090, "76320090", "76320090", false], [76320101, "76320101", "76320101", false], [76320122, "76320122", "76320122", false], [76320198, "76320198", "76320198", false], [76320244, "76320244", "76320244", false], [76320248, "76320248", "76320248", false], [76320286, "76320286", "76320286", false], [76320376, "76320376", "76320376", false], [76320533, "76320533", "76320533", false], [76320547, "76320547", "76320547", false], [76320568, "76320568", "76320568", false], [76320746, "76320746", "76320746", false], [76320796, "76320796", "76320796", false], [76320820, "76320820", "76320820", false], [76320874, "76320874", "76320874", false], [76320992, "76320992", "76320992", false], [76321080, "76321080", "76321080", false], [76321146, "76321146", "76321146", false], [76321218, "76321218", "76321218", false], [76321292, "76321292", "76321292", false], [76321639, "76321639", "76321639", false], [76321693, "76321693", "76321693", false], [76321705, "76321705", "76321705", false], [76321708, "76321708", "76321708", false], [76321713, "76321713", "76321713", false], [76321723, "76321723", "76321723", false], [76321838, "76321838", "76321838", false], [76321911, "76321911", "76321911", false], [76321942, "76321942", "76321942", false], [76322045, "76322045", "76322045", false], [76322082, "76322082", "76322082", false], [76322137, "76322137", "76322137", false], [76322197, "76322197", "76322197", false], [76322400, "76322400", "76322400", false], [76322521, "76322521", "76322521", false], [76322565, "76322565", "76322565", false], [76322733, "76322733", "76322733", false], [76322795, "76322795", "76322795", false], [76322867, "76322867", "76322867", false], [76322870, "76322870", "76322870", false], [76323160, "76323160", "76323160", false], [76323403, "76323403", "76323403", false], [76323425, "76323425", "76323425", false], [76323532, "76323532", "76323532", false], [76323586, "76323586", "76323586", false], [76323625, "76323625", "76323625", false], [76323630, "76323630", "76323630", false], [76323642, "76323642", "76323642", false], [76323646, "76323646", "76323646", false], [76323706, "76323706", "76323706", false], [76323785, "76323785", "76323785", false], [76323872, "76323872", "76323872", false], [76324025, "76324025", "76324025", false], [76324026, "76324026", "76324026", false], [76324039, "76324039", "76324039", false], [76324050, "76324050", "76324050", false], [76324269, "76324269", "76324269", false], [76324279, "76324279", "76324279", false], [76324312, "76324312", "76324312", false], [76324408, "76324408", "76324408", false], [76324463, "76324463", "76324463", false], [76324555, "76324555", "76324555", false], [76324624, "76324624", "76324624", false], [76324637, "76324637", "76324637", false], [76324662, "76324662", "76324662", false], [76324784, "76324784", "76324784", false], [76324889, "76324889", "76324889", false], [76324902, "76324902", "76324902", false], [76324926, "76324926", "76324926", false], [76325306, "76325306", "76325306", false], [76325319, "76325319", "76325319", false], [76325352, "76325352", "76325352", false], [76325425, "76325425", "76325425", false], [76325481, "76325481", "76325481", false], [76325612, "76325612", "76325612", false], [76326015, "76326015", "76326015", false], [76326029, "76326029", "76326029", false], [76326088, "76326088", "76326088", false], [76326103, "76326103", "76326103", false], [76326107, "76326107", "76326107", false], [76326313, "76326313", "76326313", false], [76326386, "76326386", "76326386", false], [76326406, "76326406", "76326406", false], [76326577, "76326577", "76326577", false], [76326595, "76326595", "76326595", false], [76326770, "76326770", "76326770", false], [76326877, "76326877", "76326877", false], [76326912, "76326912", "76326912", false], [76327058, "76327058", "76327058", false], [76327186, "76327186", "76327186", false], [76327205, "76327205", "76327205", false], [76327265, "76327265", "76327265", false], [76327338, "76327338", "76327338", false], [76327426, "76327426", "76327426", false], [76327473, "76327473", "76327473", false], [76327478, "76327478", "76327478", false], [76327535, "76327535", "76327535", false], [76327792, "76327792", "76327792", false], [76328076, "76328076", "76328076", false], [76328142, "76328142", "76328142", false], [76328177, "76328177", "76328177", false], [76328225, "76328225", "76328225", false], [76328347, "76328347", "76328347", false], [76328365, "76328365", "76328365", false], [76328541, "76328541", "76328541", false], [76328590, "76328590", "76328590", false], [76329266, "76329266", "76329266", false], [76329437, "76329437", "76329437", false], [76329928, "76329928", "76329928", false], [76329933, "76329933", "76329933", false], [76330764, "76330764", "76330764", false], [76331587, "76331587", "76331587", false], [76332387, "76332387", "76332387", false], [76332707, "76332707", "76332707", false], [76333987, "76333987", "76333987", false], [76334270, "76334270", "76334270", false], [76334414, "76334414", "76334414", false], [76334830, "76334830", "76334830", false], [76335335, "76335335", "76335335", false], [76335911, "76335911", "76335911", false], [76337532, "76337532", "76337532", false], [76337671, "76337671", "76337671", false], [76357526, "76357526", "76357526", false], [76368423, "76368423", "76368423", false], [76375992, "76375992", "76375992", false], [76376140, "76376140", "76376140", false], [76376562, "76376562", "76376562", false], [76377390, "76377390", "76377390", false], [76377407, "76377407", "76377407", false], [76381002, "76381002", "76381002", false], [76381003, "76381003", "76381003", false], [76383220, "76383220", "76383220", false], [76383675, "76383675", "76383675", false], [76384252, "76384252", "76384252", false], [76384427, "76384427", "76384427", false], [76385439, "76385439", "76385439", false], [76385728, "76385728", "76385728", false], [76385883, "76385883", "76385883", false], [76386179, "76386179", "76386179", false], [76386230, "76386230", "76386230", false], [76386290, "76386290", "76386290", false], [76386402, "76386402", "76386402", false], [76386421, "76386421", "76386421", false], [76386507, "76386507", "76386507", false], [76386526, "76386526", "76386526", false], [76386641, "76386641", "76386641", false], [76386685, "76386685", "76386685", false], [76387004, "76387004", "76387004", false], [76387229, "76387229", "76387229", false], [76388525, "76388525", "76388525", false], [76388649, "76388649", "76388649", false], [76388922, "76388922", "76388922", false], [76388963, "76388963", "76388963", false], [76389312, "76389312", "76389312", false], [76389380, "76389380", "76389380", false], [76389935, "76389935", "76389935", false], [76389977, "76389977", "76389977", false], [76390367, "76390367", "76390367", false], [76390823, "76390823", "76390823", false], [76392141, "76392141", "76392141", false], [76393311, "76393311", "76393311", false], [76393540, "76393540", "76393540", false], [76394038, "76394038", "76394038", false], [76394678, "76394678", "76394678", false], [76394743, "76394743", "76394743", false], [76394783, "76394783", "76394783", false], [76394917, "76394917", "76394917", false], [76395510, "76395510", "76395510", false], [76395668, "76395668", "76395668", false], [76395976, "76395976", "76395976", false], [76396052, "76396052", "76396052", false], [76396373, "76396373", "76396373", false], [76397128, "76397128", "76397128", false], [76397332, "76397332", "76397332", false], [76398303, "76398303", "76398303", false], [76398311, "76398311", "76398311", false], [76398317, "76398317", "76398317", false], [76399054, "76399054", "76399054", false], [76399447, "76399447", "76399447", false], [76403027, "76403027", "76403027", false], [76403895, "76403895", "76403895", false], [76405627, "76405627", "76405627", false], [76406044, "76406044", "76406044", false], [76406379, "76406379", "76406379", false], [76406510, "76406510", "76406510", false], [76407011, "76407011", "76407011", false], [76407088, "76407088", "76407088", false], [76407348, "76407348", "76407348", false], [76407541, "76407541", "76407541", false], [76407946, "76407946", "76407946", false], [76408775, "76408775", "76408775", false], [76409057, "76409057", "76409057", false], [76409162, "76409162", "76409162", false], [76409361, "76409361", "76409361", false], [76409523, "76409523", "76409523", false], [76410313, "76410313", "76410313", false], [76410366, "76410366", "76410366", false], [76410438, "76410438", "76410438", false], [76410604, "76410604", "76410604", false], [76410620, "76410620", "76410620", false], [76410780, "76410780", "76410780", false], [76410862, "76410862", "76410862", false], [76410866, "76410866", "76410866", false], [76411162, "76411162", "76411162", false], [76411891, "76411891", "76411891", false], [76411944, "76411944", "76411944", false], [76412405, "76412405", "76412405", false], [76412613, "76412613", "76412613", false], [76412729, "76412729", "76412729", false], [76412802, "76412802", "76412802", false], [76413229, "76413229", "76413229", false], [76414721, "76414721", "76414721", false], [76415203, "76415203", "76415203", false], [76415277, "76415277", "76415277", false], [76416925, "76416925", "76416925", false], [76417287, "76417287", "76417287", false], [76417410, "76417410", "76417410", false], [76417444, "76417444", "76417444", false], [76417528, "76417528", "76417528", false], [76417561, "76417561", "76417561", false], [76417631, "76417631", "76417631", false], [76417671, "76417671", "76417671", false], [76417928, "76417928", "76417928", false], [76418681, "76418681", "76418681", false], [76418732, "76418732", "76418732", false], [76419492, "76419492", "76419492", false], [76420009, "76420009", "76420009", false], [76421133, "76421133", "76421133", false], [76421301, "76421301", "76421301", false], [76421504, "76421504", "76421504", false], [76421871, "76421871", "76421871", false], [76421875, "76421875", "76421875", false], [76421905, "76421905", "76421905", false], [76421954, "76421954", "76421954", false], [76422051, "76422051", "76422051", false], [76422086, "76422086", "76422086", false], [76422167, "76422167", "76422167", false], [76422387, "76422387", "76422387", false], [76422504, "76422504", "76422504", false], [76423708, "76423708", "76423708", false], [76423975, "76423975", "76423975", false], [76424208, "76424208", "76424208", false], [76424418, "76424418", "76424418", false], [76424681, "76424681", "76424681", false], [76425336, "76425336", "76425336", false], [76425618, "76425618", "76425618", false], [76425891, "76425891", "76425891", false], [76426886, "76426886", "76426886", false], [76427340, "76427340", "76427340", false], [76427427, "76427427", "76427427", false], [76427798, "76427798", "76427798", false], [76428483, "76428483", "76428483", false], [76428638, "76428638", "76428638", false], [76428652, "76428652", "76428652", false], [76428963, "76428963", "76428963", false], [76429233, "76429233", "76429233", false], [76429953, "76429953", "76429953", false], [76430165, "76430165", "76430165", false], [76430533, "76430533", "76430533", false], [76431405, "76431405", "76431405", false], [76431941, "76431941", "76431941", false], [76432449, "76432449", "76432449", false], [76432576, "76432576", "76432576", false], [76439226, "76439226", "76439226", false], [76442619, "76442619", "76442619", false], [76445604, "76445604", "76445604", false], [76451118, "76451118", "76451118", false], [76457266, "76457266", "76457266", false], [76457624, "76457624", "76457624", false], [76460389, "76460389", "76460389", false], [76462407, "76462407", "76462407", false], [76463659, "76463659", "76463659", false], [76464244, "76464244", "76464244", false], [76464262, "76464262", "76464262", false], [76464535, "76464535", "76464535", false], [76465495, "76465495", "76465495", false], [76466083, "76466083", "76466083", false], [76466860, "76466860", "76466860", false], [76467921, "76467921", "76467921", false], [76469014, "76469014", "76469014", false], [76470104, "76470104", "76470104", false], [76471779, "76471779", "76471779", false], [76472190, "76472190", "76472190", false], [76473003, "76473003", "76473003", false], [76474352, "76474352", "76474352", false], [76474374, "76474374", "76474374", false], [76475320, "76475320", "76475320", false], [76476134, "76476134", "76476134", false], [76479790, "76479790", "76479790", false], [76481125, "76481125", "76481125", false], [76481619, "76481619", "76481619", false], [76482071, "76482071", "76482071", false], [76482896, "76482896", "76482896", false], [76483568, "76483568", "76483568", false], [76484410, "76484410", "76484410", false], [76484498, "76484498", "76484498", false], [76484677, "76484677", "76484677", false], [76485167, "76485167", "76485167", false], [76486556, "76486556", "76486556", false], [76486580, "76486580", "76486580", false], [76487381, "76487381", "76487381", false], [76488763, "76488763", "76488763", false], [76489414, "76489414", "76489414", false], [76490210, "76490210", "76490210", false], [76490688, "76490688", "76490688", false], [76505122, "76505122", "76505122", false], [76519956, "76519956", "76519956", false], [76548547, "76548547", "76548547", false], [76556365, "76556365", "76556365", false], [76556443, "76556443", "76556443", false], [76557542, "76557542", "76557542", false], [76557967, "76557967", "76557967", false], [76558107, "76558107", "76558107", false], [76558540, "76558540", "76558540", false], [76560140, "76560140", "76560140", false], [76561142, "76561142", "76561142", false], [76561664, "76561664", "76561664", false], [76561735, "76561735", "76561735", false], [76561742, "76561742", "76561742", false], [76561777, "76561777", "76561777", false], [76568025, "76568025", "76568025", false], [76569453, "76569453", "76569453", false], [76588880, "76588880", "76588880", false], [76606944, "76606944", "76606944", false], [76611433, "76611433", "76611433", false], [76659408, "76659408", "76659408", false], [76661659, "76661659", "76661659", false], [76662305, "76662305", "76662305", false], [76663054, "76663054", "76663054", false], [76663441, "76663441", "76663441", false], [76675975, "76675975", "76675975", false], [76681715, "76681715", "76681715", false], [76710931, "76710931", "76710931", false], [76727613, "76727613", "76727613", false], [76734321, "76734321", "76734321", false], [76734756, "76734756", "76734756", false], [76744744, "76744744", "76744744", false], [76749008, "76749008", "76749008", false], [76749404, "76749404", "76749404", false], [76759717, "76759717", "76759717", false], [76767448, "76767448", "76767448", false], [76799086, "76799086", "76799086", false], [76803508, "76803508", "76803508", false], [76804167, "76804167", "76804167", false], [76821033, "76821033", "76821033", false], [76825277, "76825277", "76825277", false], [76825706, "76825706", "76825706", false], [76825752, "76825752", "76825752", false], [76826506, "76826506", "76826506", false], [76826838, "76826838", "76826838", false], [76827515, "76827515", "76827515", false], [76827552, "76827552", "76827552", false], [76828072, "76828072", "76828072", false], [76829352, "76829352", "76829352", false], [76829741, "76829741", "76829741", false], [76829878, "76829878", "76829878", false], [76830534, "76830534", "76830534", false], [76830725, "76830725", "76830725", false], [76830838, "76830838", "76830838", false], [76831295, "76831295", "76831295", false], [76832020, "76832020", "76832020", false], [76832187, "76832187", "76832187", false], [76832414, "76832414", "76832414", false], [76832933, "76832933", "76832933", false], [76833044, "76833044", "76833044", false], [76833174, "76833174", "76833174", false], [76834660, "76834660", "76834660", false], [76834697, "76834697", "76834697", false], [76834723, "76834723", "76834723", false], [76835665, "76835665", "76835665", false], [76835965, "76835965", "76835965", false], [76836920, "76836920", "76836920", false], [76838070, "76838070", "76838070", false], [76838094, "76838094", "76838094", false], [76840934, "76840934", "76840934", false], [76841881, "76841881", "76841881", false], [76841883, "76841883", "76841883", false], [76842573, "76842573", "76842573", false], [76843756, "76843756", "76843756", false], [76844085, "76844085", "76844085", false], [76845989, "76845989", "76845989", false], [76849652, "76849652", "76849652", false], [76855697, "76855697", "76855697", false], [76857353, "76857353", "76857353", false], [76859465, "76859465", "76859465", false], [76859609, "76859609", "76859609", false], [76860457, "76860457", "76860457", false], [76908575, "76908575", "76908575", false], [76908700, "76908700", "76908700", false], [76909016, "76909016", "76909016", false], [76909036, "76909036", "76909036", false], [76909267, "76909267", "76909267", false], [76911660, "76911660", "76911660", false], [76913666, "76913666", "76913666", false], [76914011, "76914011", "76914011", false], [76918998, "76918998", "76918998", false], [76919301, "76919301", "76919301", false], [76919312, "76919312", "76919312", false], [76924721, "76924721", "76924721", false], [76928302, "76928302", "76928302", false], [76931634, "76931634", "76931634", false], [76936954, "76936954", "76936954", false], [76943916, "76943916", "76943916", false], [76952505, "76952505", "76952505", false], [76967932, "76967932", "76967932", false], [76999030, "76999030", "76999030", false], [76999473, "76999473", "76999473", false], [77030928, "77030928", "77030928", false], [77039808, "77039808", "77039808", false], [77043154, "77043154", "77043154", false], [77044184, "77044184", "77044184", false], [77057069, "77057069", "77057069", false], [77057673, "77057673", "77057673", false], [77062971, "77062971", "77062971", false], [77098072, "77098072", "77098072", false], [77108469, "77108469", "77108469", false], [77112228, "77112228", "77112228", false], [77112329, "77112329", "77112329", false], [77121396, "77121396", "77121396", false], [77122810, "77122810", "77122810", false], [77127072, "77127072", "77127072", false], [77179071, "77179071", "77179071", false], [77181753, "77181753", "77181753", false], [77183158, "77183158", "77183158", false], [77184127, "77184127", "77184127", false], [77188587, "77188587", "77188587", false], [77190043, "77190043", "77190043", false], [77190676, "77190676", "77190676", false], [77192567, "77192567", "77192567", false], [77192955, "77192955", "77192955", false], [77218123, "77218123", "77218123", false], [77219403, "77219403", "77219403", false], [77219730, "77219730", "77219730", false], [77228885, "77228885", "77228885", false], [77234389, "77234389", "77234389", false], [77236203, "77236203", "77236203", false], [77241165, "77241165", "77241165", false], [77241237, "77241237", "77241237", false], [77249594, "77249594", "77249594", false], [77254120, "77254120", "77254120", false], [77347636, "77347636", "77347636", false], [77352452, "77352452", "77352452", false], [77377538, "77377538", "77377538", false], [77406077, "77406077", "77406077", false], [77406089, "77406089", "77406089", false], [77409147, "77409147", "77409147", false], [77411691, "77411691", "77411691", false], [77416829, "77416829", "77416829", false], [77470017, "77470017", "77470017", false], [77517866, "77517866", "77517866", false], [77517905, "77517905", "77517905", false], [77535611, "77535611", "77535611", false], [77539242, "77539242", "77539242", false], [77543900, "77543900", "77543900", false], [77549858, "77549858", "77549858", false], [77552839, "77552839", "77552839", false], [77555924, "77555924", "77555924", false], [77579060, "77579060", "77579060", false], [77598305, "77598305", "77598305", false], [77600280, "77600280", "77600280", false], [77602031, "77602031", "77602031", false], [77604336, "77604336", "77604336", false], [77608902, "77608902", "77608902", false], [77611773, "77611773", "77611773", false], [77625998, "77625998", "77625998", false], [77627838, "77627838", "77627838", false], [77628536, "77628536", "77628536", false], [77637729, "77637729", "77637729", false], [77637746, "77637746", "77637746", false], [77640080, "77640080", "77640080", false], [77685440, "77685440", "77685440", false], [77686233, "77686233", "77686233", false], [77687632, "77687632", "77687632", false], [77699738, "77699738", "77699738", false], [77700483, "77700483", "77700483", false], [77706872, "77706872", "77706872", false], [77707012, "77707012", "77707012", false], [77708549, "77708549", "77708549", false], [77709604, "77709604", "77709604", false], [77712145, "77712145", "77712145", false], [77712374, "77712374", "77712374", false], [77723468, "77723468", "77723468", false], [77726495, "77726495", "77726495", false], [77726935, "77726935", "77726935", false], [77735284, "77735284", "77735284", false], [77764385, "77764385", "77764385", false], [77769957, "77769957", "77769957", false], [77770448, "77770448", "77770448", false], [77775724, "77775724", "77775724", false], [77775845, "77775845", "77775845", false], [77785306, "77785306", "77785306", false], [77785445, "77785445", "77785445", false], [77785527, "77785527", "77785527", false], [77785741, "77785741", "77785741", false], [77786390, "77786390", "77786390", false], [77786634, "77786634", "77786634", false], [77788090, "77788090", "77788090", false], [77790141, "77790141", "77790141", false], [77790198, "77790198", "77790198", false], [77790282, "77790282", "77790282", false], [77792324, "77792324", "77792324", false], [77792368, "77792368", "77792368", false], [77793121, "77793121", "77793121", false], [77793790, "77793790", "77793790", false], [77796522, "77796522", "77796522", false], [77801081, "77801081", "77801081", false], [77815555, "77815555", "77815555", false], [77815809, "77815809", "77815809", false], [77816011, "77816011", "77816011", false], [77817481, "77817481", "77817481", false], [77823175, "77823175", "77823175", false], [77823909, "77823909", "77823909", false], [77824102, "77824102", "77824102", false], [77824600, "77824600", "77824600", false], [77825938, "77825938", "77825938", false], [77826224, "77826224", "77826224", false], [77826766, "77826766", "77826766", false], [77828060, "77828060", "77828060", false], [77830113, "77830113", "77830113", false], [77830138, "77830138", "77830138", false], [77830367, "77830367", "77830367", false], [77831015, "77831015", "77831015", false], [77831117, "77831117", "77831117", false], [77831589, "77831589", "77831589", false], [77831681, "77831681", "77831681", false], [77832617, "77832617", "77832617", false], [77851137, "77851137", "77851137", false], [77851177, "77851177", "77851177", false], [77851786, "77851786", "77851786", false], [77853718, "77853718", "77853718", false], [77853910, "77853910", "77853910", false], [77856398, "77856398", "77856398", false], [77859220, "77859220", "77859220", false], [77859232, "77859232", "77859232", false], [77859935, "77859935", "77859935", false], [77860859, "77860859", "77860859", false], [77862719, "77862719", "77862719", false], [77863019, "77863019", "77863019", false], [77873234, "77873234", "77873234", false], [77938817, "77938817", "77938817", false], [77942772, "77942772", "77942772", false], [77945256, "77945256", "77945256", false], [77945970, "77945970", "77945970", false], [77946340, "77946340", "77946340", false], [77948071, "77948071", "77948071", false], [77948128, "77948128", "77948128", false], [77949638, "77949638", "77949638", false], [77950002, "77950002", "77950002", false], [77950628, "77950628", "77950628", false], [77951001, "77951001", "77951001", false], [77954505, "77954505", "77954505", false], [77962726, "77962726", "77962726", false], [77965912, "77965912", "77965912", false], [77966135, "77966135", "77966135", false], [77969924, "77969924", "77969924", false], [78019822, "78019822", "78019822", false], [78034236, "78034236", "78034236", false], [78036179, "78036179", "78036179", false], [78039872, "78039872", "78039872", false], [78046693, "78046693", "78046693", false], [78048115, "78048115", "78048115", false], [78051021, "78051021", "78051021", false], [78053238, "78053238", "78053238", false], [78055531, "78055531", "78055531", false], [78099664, "78099664", "78099664", false], [78118932, "78118932", "78118932", false], [78123061, "78123061", "78123061", false], [78124944, "78124944", "78124944", false], [78141172, "78141172", "78141172", false], [78155239, "78155239", "78155239", false], [78157694, "78157694", "78157694", false], [78166201, "78166201", "78166201", false], [78174970, "78174970", "78174970", false], [78185244, "78185244", "78185244", false], [78191419, "78191419", "78191419", false], [78191594, "78191594", "78191594", false], [78191693, "78191693", "78191693", false], [78191783, "78191783", "78191783", false], [78193305, "78193305", "78193305", false], [78193456, "78193456", "78193456", false], [78197037, "78197037", "78197037", false], [78200025, "78200025", "78200025", false], [78200432, "78200432", "78200432", false], [78219694, "78219694", "78219694", false], [78247069, "78247069", "78247069", false], [78248439, "78248439", "78248439", false], [78248545, "78248545", "78248545", false], [78249531, "78249531", "78249531", false], [78250741, "78250741", "78250741", false], [78251602, "78251602", "78251602", false], [78259753, "78259753", "78259753", false], [78261945, "78261945", "78261945", false], [78262721, "78262721", "78262721", false], [78264804, "78264804", "78264804", false], [78289071, "78289071", "78289071", false], [78292885, "78292885", "78292885", false], [78297286, "78297286", "78297286", false], [78297490, "78297490", "78297490", false], [78298947, "78298947", "78298947", false], [78299017, "78299017", "78299017", false], [78299647, "78299647", "78299647", false], [78299977, "78299977", "78299977", false], [78300721, "78300721", "78300721", false], [78301399, "78301399", "78301399", false], [78301958, "78301958", "78301958", false], [78303469, "78303469", "78303469", false], [78331082, "78331082", "78331082", false], [78331117, "78331117", "78331117", false], [78331127, "78331127", "78331127", false], [78331957, "78331957", "78331957", false], [78332605, "78332605", "78332605", false], [78332934, "78332934", "78332934", false], [78335675, "78335675", "78335675", false], [78335839, "78335839", "78335839", false], [78343406, "78343406", "78343406", false], [78345819, "78345819", "78345819", false], [78350459, "78350459", "78350459", false], [78353167, "78353167", "78353167", false], [78359512, "78359512", "78359512", false], [78380481, "78380481", "78380481", false], [78385567, "78385567", "78385567", false], [78393042, "78393042", "78393042", false], [78411498, "78411498", "78411498", false], [78412243, "78412243", "78412243", false], [78412283, "78412283", "78412283", false], [78413405, "78413405", "78413405", false], [78413643, "78413643", "78413643", false], [78414111, "78414111", "78414111", false], [78418104, "78418104", "78418104", false], [78419929, "78419929", "78419929", false], [78436872, "78436872", "78436872", false], [78473832, "78473832", "78473832", false], [78490953, "78490953", "78490953", false], [78495606, "78495606", "78495606", false], [78496842, "78496842", "78496842", false], [78498376, "78498376", "78498376", false], [78498778, "78498778", "78498778", false], [78503207, "78503207", "78503207", false], [78504150, "78504150", "78504150", false], [78508000, "78508000", "78508000", false], [78508159, "78508159", "78508159", false], [78508545, "78508545", "78508545", false], [78512663, "78512663", "78512663", false], [78528471, "78528471", "78528471", false], [78554502, "78554502", "78554502", false], [78564644, "78564644", "78564644", false], [78565028, "78565028", "78565028", false], [78565151, "78565151", "78565151", false], [78566498, "78566498", "78566498", false], [78570252, "78570252", "78570252", false], [78570489, "78570489", "78570489", false], [78579829, "78579829", "78579829", false], [78582939, "78582939", "78582939", false], [78584092, "78584092", "78584092", false], [78586526, "78586526", "78586526", false], [78588507, "78588507", "78588507", false], [78589098, "78589098", "78589098", false], [78589206, "78589206", "78589206", false], [78590695, "78590695", "78590695", false], [78592826, "78592826", "78592826", false], [78626527, "78626527", "78626527", false], [78637945, "78637945", "78637945", false], [78660805, "78660805", "78660805", false], [78661973, "78661973", "78661973", false], [78663184, "78663184", "78663184", false], [78665120, "78665120", "78665120", false], [78669485, "78669485", "78669485", false], [78670216, "78670216", "78670216", false], [78670870, "78670870", "78670870", false], [78713244, "78713244", "78713244", false], [78722022, "78722022", "78722022", false], [78725743, "78725743", "78725743", false], [78730891, "78730891", "78730891", false], [78732419, "78732419", "78732419", false], [78734018, "78734018", "78734018", false], [78735054, "78735054", "78735054", false], [78735312, "78735312", "78735312", false], [78735484, "78735484", "78735484", false], [78736282, "78736282", "78736282", false], [78736337, "78736337", "78736337", false], [78736747, "78736747", "78736747", false], [78736765, "78736765", "78736765", false], [78740691, "78740691", "78740691", false], [78740844, "78740844", "78740844", false], [78742848, "78742848", "78742848", false], [78743531, "78743531", "78743531", false], [78743692, "78743692", "78743692", false], [78750310, "78750310", "78750310", false], [78754681, "78754681", "78754681", false], [78765043, "78765043", "78765043", false], [78766442, "78766442", "78766442", false], [78769041, "78769041", "78769041", false], [78771468, "78771468", "78771468", false], [78771898, "78771898", "78771898", false], [78772587, "78772587", "78772587", false], [78773271, "78773271", "78773271", false], [78773966, "78773966", "78773966", false], [78775776, "78775776", "78775776", false], [78776589, "78776589", "78776589", false], [78776682, "78776682", "78776682", false], [78777340, "78777340", "78777340", false], [78777652, "78777652", "78777652", false], [78791373, "78791373", "78791373", false], [78793632, "78793632", "78793632", false], [78802633, "78802633", "78802633", false], [78802692, "78802692", "78802692", false], [78803787, "78803787", "78803787", false], [78808572, "78808572", "78808572", false], [78808899, "78808899", "78808899", false], [78816177, "78816177", "78816177", false], [78820085, "78820085", "78820085", false], [78820425, "78820425", "78820425", false], [78821420, "78821420", "78821420", false], [78828519, "78828519", "78828519", false], [78861695, "78861695", "78861695", false], [78862667, "78862667", "78862667", false], [78863103, "78863103", "78863103", false], [78864761, "78864761", "78864761", false], [78865373, "78865373", "78865373", false], [78866047, "78866047", "78866047", false], [78868067, "78868067", "78868067", false], [78868376, "78868376", "78868376", false], [78868937, "78868937", "78868937", false], [78880576, "78880576", "78880576", false], [78882225, "78882225", "78882225", false], [78888273, "78888273", "78888273", false], [78966145, "78966145", "78966145", false], [79173378, "79173378", "79173378", false], [79174553, "79174553", "79174553", false], [79258425, "79258425", "79258425", false], [79276521, "79276521", "79276521", false], [79284840, "79284840", "79284840", false], [79362678, "79362678", "79362678", false], [79362779, "79362779", "79362779", false], [79362887, "79362887", "79362887", false], [79363137, "79363137", "79363137", false], [79363152, "79363152", "79363152", false], [79363213, "79363213", "79363213", false], [79363261, "79363261", "79363261", false], [79363419, "79363419", "79363419", false], [79363420, "79363420", "79363420", false], [79363550, "79363550", "79363550", false], [79363599, "79363599", "79363599", false], [79363613, "79363613", "79363613", false], [79363752, "79363752", "79363752", false], [79363787, "79363787", "79363787", false], [79363875, "79363875", "79363875", false], [79363941, "79363941", "79363941", false], [79364012, "79364012", "79364012", false], [79364175, "79364175", "79364175", false], [79364187, "79364187", "79364187", false], [79364280, "79364280", "79364280", false], [79364333, "79364333", "79364333", false], [79364344, "79364344", "79364344", false], [79364441, "79364441", "79364441", false], [79364454, "79364454", "79364454", false], [79364501, "79364501", "79364501", false], [79364546, "79364546", "79364546", false], [79364758, "79364758", "79364758", false], [79364839, "79364839", "79364839", false], [79364866, "79364866", "79364866", false], [79364881, "79364881", "79364881", false], [79364977, "79364977", "79364977", false], [79365305, "79365305", "79365305", false], [79365832, "79365832", "79365832", false], [79365979, "79365979", "79365979", false], [79365990, "79365990", "79365990", false], [79366254, "79366254", "79366254", false], [79366386, "79366386", "79366386", false], [79366729, "79366729", "79366729", false], [79366732, "79366732", "79366732", false], [79366813, "79366813", "79366813", false], [79366947, "79366947", "79366947", false], [79367028, "79367028", "79367028", false], [79367070, "79367070", "79367070", false], [79367076, "79367076", "79367076", false], [79367146, "79367146", "79367146", false], [79367165, "79367165", "79367165", false], [79367194, "79367194", "79367194", false], [79368253, "79368253", "79368253", false], [79368328, "79368328", "79368328", false], [79368339, "79368339", "79368339", false], [79368402, "79368402", "79368402", false], [79368446, "79368446", "79368446", false], [79368490, "79368490", "79368490", false], [79368548, "79368548", "79368548", false], [79368641, "79368641", "79368641", false], [79368651, "79368651", "79368651", false], [79368751, "79368751", "79368751", false], [79368835, "79368835", "79368835", false], [79368875, "79368875", "79368875", false], [79368964, "79368964", "79368964", false], [79369051, "79369051", "79369051", false], [79369080, "79369080", "79369080", false], [79369093, "79369093", "79369093", false], [79369138, "79369138", "79369138", false], [79369221, "79369221", "79369221", false], [79369230, "79369230", "79369230", false], [79369268, "79369268", "79369268", false], [79369391, "79369391", "79369391", false], [79369414, "79369414", "79369414", false], [79369568, "79369568", "79369568", false], [79369632, "79369632", "79369632", false], [79369667, "79369667", "79369667", false], [79369721, "79369721", "79369721", false], [79369730, "79369730", "79369730", false], [79369832, "79369832", "79369832", false], [79369838, "79369838", "79369838", false], [79369853, "79369853", "79369853", false], [79369867, "79369867", "79369867", false], [79369978, "79369978", "79369978", false], [79370051, "79370051", "79370051", false], [79370052, "79370052", "79370052", false], [79370065, "79370065", "79370065", false], [79370200, "79370200", "79370200", false], [79370256, "79370256", "79370256", false], [79370467, "79370467", "79370467", false], [79370468, "79370468", "79370468", false], [79370590, "79370590", "79370590", false], [79370674, "79370674", "79370674", false], [79370675, "79370675", "79370675", false], [79370732, "79370732", "79370732", false], [79370765, "79370765", "79370765", false], [79370951, "79370951", "79370951", false], [79370974, "79370974", "79370974", false], [79371002, "79371002", "79371002", false], [79371015, "79371015", "79371015", false], [79371128, "79371128", "79371128", false], [79371361, "79371361", "79371361", false], [79371372, "79371372", "79371372", false], [79371391, "79371391", "79371391", false], [79371405, "79371405", "79371405", false], [79371469, "79371469", "79371469", false], [79371632, "79371632", "79371632", false], [79371693, "79371693", "79371693", false], [79371707, "79371707", "79371707", false], [79371727, "79371727", "79371727", false], [79371746, "79371746", "79371746", false], [79371760, "79371760", "79371760", false], [79371915, "79371915", "79371915", false], [79371931, "79371931", "79371931", false], [79371976, "79371976", "79371976", false], [79372005, "79372005", "79372005", false], [79372059, "79372059", "79372059", false], [79372060, "79372060", "79372060", false], [79372216, "79372216", "79372216", false], [79372243, "79372243", "79372243", false], [79372598, "79372598", "79372598", false], [79372743, "79372743", "79372743", false], [79372779, "79372779", "79372779", false], [79372961, "79372961", "79372961", false], [79373583, "79373583", "79373583", false], [79373593, "79373593", "79373593", false], [79373603, "79373603", "79373603", false], [79373631, "79373631", "79373631", false], [79373771, "79373771", "79373771", false], [79373829, "79373829", "79373829", false], [79374133, "79374133", "79374133", false], [79374202, "79374202", "79374202", false], [79374310, "79374310", "79374310", false], [79374390, "79374390", "79374390", false], [79374396, "79374396", "79374396", false], [79374427, "79374427", "79374427", false], [79374439, "79374439", "79374439", false], [79374547, "79374547", "79374547", false], [79374556, "79374556", "79374556", false], [79375058, "79375058", "79375058", false], [79375124, "79375124", "79375124", false], [79375340, "79375340", "79375340", false], [79375678, "79375678", "79375678", false], [79375868, "79375868", "79375868", false], [79376042, "79376042", "79376042", false], [79376156, "79376156", "79376156", false], [79376210, "79376210", "79376210", false], [79376259, "79376259", "79376259", false], [79376271, "79376271", "79376271", false], [79376300, "79376300", "79376300", false], [79376356, "79376356", "79376356", false], [79376441, "79376441", "79376441", false], [79376548, "79376548", "79376548", false], [79376655, "79376655", "79376655", false], [79376786, "79376786", "79376786", false], [79376915, "79376915", "79376915", false], [79377234, "79377234", "79377234", false], [79377353, "79377353", "79377353", false], [79377361, "79377361", "79377361", false], [79377427, "79377427", "79377427", false], [79377504, "79377504", "79377504", false], [79377569, "79377569", "79377569", false], [79377693, "79377693", "79377693", false], [79377751, "79377751", "79377751", false], [79377770, "79377770", "79377770", false], [79378147, "79378147", "79378147", false], [79378232, "79378232", "79378232", false], [79378238, "79378238", "79378238", false], [79378368, "79378368", "79378368", false], [79378566, "79378566", "79378566", false], [79378591, "79378591", "79378591", false], [79378937, "79378937", "79378937", false], [79378982, "79378982", "79378982", false], [79379048, "79379048", "79379048", false], [79379131, "79379131", "79379131", false], [79379158, "79379158", "79379158", false], [79379181, "79379181", "79379181", false], [79379287, "79379287", "79379287", false], [79379333, "79379333", "79379333", false], [79379472, "79379472", "79379472", false], [79379555, "79379555", "79379555", false], [79379683, "79379683", "79379683", false], [79379731, "79379731", "79379731", false], [79380018, "79380018", "79380018", false], [79380583, "79380583", "79380583", false], [79380916, "79380916", "79380916", false], [79381541, "79381541", "79381541", false], [79381542, "79381542", "79381542", false], [79381627, "79381627", "79381627", false], [79381677, "79381677", "79381677", false], [79381700, "79381700", "79381700", false], [79381779, "79381779", "79381779", false], [79381873, "79381873", "79381873", false], [79381923, "79381923", "79381923", false], [79381986, "79381986", "79381986", false], [79384379, "79384379", "79384379", false], [79385539, "79385539", "79385539", false], [79416633, "79416633", "79416633", false], [79427927, "79427927", "79427927", false], [79428772, "79428772", "79428772", false], [79429653, "79429653", "79429653", false], [79430741, "79430741", "79430741", false], [79431179, "79431179", "79431179", false], [79431833, "79431833", "79431833", false], [79431884, "79431884", "79431884", false], [79432726, "79432726", "79432726", false], [79441334, "79441334", "79441334", false], [79442068, "79442068", "79442068", false], [79442098, "79442098", "79442098", false], [79442678, "79442678", "79442678", false], [79442944, "79442944", "79442944", false], [79443478, "79443478", "79443478", false], [79443974, "79443974", "79443974", false], [79445488, "79445488", "79445488", false], [79446723, "79446723", "79446723", false], [79446809, "79446809", "79446809", false], [79455120, "79455120", "79455120", false], [79457457, "79457457", "79457457", false], [79508653, "79508653", "79508653", false], [79508664, "79508664", "79508664", false], [79514458, "79514458", "79514458", false], [79515781, "79515781", "79515781", false], [79516100, "79516100", "79516100", false], [79534830, "79534830", "79534830", false], [79563001, "79563001", "79563001", false], [79576043, "79576043", "79576043", false], [79652577, "79652577", "79652577", false], [79654772, "79654772", "79654772", false], [79655048, "79655048", "79655048", false], [79831008, "79831008", "79831008", false]]}, "Time_Taken": {"labels": [[0, "0", "0", false], [3, "3", "3", false], [4, "4", "4", false], [6, "6", "6", false], [8, "8", "8", false], [10, "10", "10", false], [11, "11", "11", false], [13, "13", "13", false], [14, "14", "14", false], [15, "15", "15", false], [16, "16", "16", false], [17, "17", "17", false], [18, "18", "18", false], [19, "19", "19", false], [20, "20", "20", false], [21, "21", "21", false], [22, "22", "22", false], [23, "23", "23", false], [24, "24", "24", false], [25, "25", "25", false], [26, "26", "26", false], [27, "27", "27", false], [28, "28", "28", false], [29, "29", "29", false], [30, "30", "30", false], [31, "31", "31", false], [32, "32", "32", false], [33, "33", "33", false], [34, "34", "34", false], [35, "35", "35", false], [36, "36", "36", false], [37, "37", "37", false], [38, "38", "38", false], [39, "39", "39", false], [40, "40", "40", false], [41, "41", "41", false], [42, "42", "42", false], [43, "43", "43", false], [44, "44", "44", false], [45, "45", "45", false], [46, "46", "46", false], [47, "47", "47", false], [48, "48", "48", false], [49, "49", "49", false], [50, "50", "50", false], [51, "51", "51", false], [52, "52", "52", false], [53, "53", "53", false], [54, "54", "54", false], [55, "55", "55", false], [56, "56", "56", false], [57, "57", "57", false], [58, "58", "58", false], [59, "59", "59", false], [60, "60", "60", false], [61, "61", "61", false], [62, "62", "62", false], [63, "63", "63", false], [64, "64", "64", false], [65, "65", "65", false], [66, "66", "66", false], [67, "67", "67", false], [68, "68", "68", false], [69, "69", "69", false], [70, "70", "70", false], [71, "71", "71", false], [72, "72", "72", false], [73, "73", "73", false], [74, "74", "74", false], [75, "75", "75", false], [76, "76", "76", false], [77, "77", "77", false], [78, "78", "78", false], [79, "79", "79", false], [80, "80", "80", false], [81, "81", "81", false], [82, "82", "82", false], [83, "83", "83", false], [84, "84", "84", false], [85, "85", "85", false], [86, "86", "86", false], [87, "87", "87", false], [89, "89", "89", false], [90, "90", "90", false], [91, "91", "91", false], [93, "93", "93", false], [94, "94", "94", false], [95, "95", "95", false], [97, "97", "97", false], [98, "98", "98", false], [99, "99", "99", false], [100, "100", "100", false], [101, "101", "101", false], [102, "102", "102", false], [103, "103", "103", false], [105, "105", "105", false], [106, "106", "106", false], [107, "107", "107", false], [108, "108", "108", false], [109, "109", "109", false], [110, "110", "110", false], [111, "111", "111", false], [112, "112", "112", false], [113, "113", "113", false], [114, "114", "114", false], [115, "115", "115", false], [116, "116", "116", false], [117, "117", "117", false], [118, "118", "118", false], [119, "119", "119", false], [120, "120", "120", false], [121, "121", "121", false], [122, "122", "122", false], [123, "123", "123", false], [124, "124", "124", false], [125, "125", "125", false], [126, "126", "126", false], [127, "127", "127", false], [128, "128", "128", false], [129, "129", "129", false], [130, "130", "130", false], [131, "131", "131", false], [132, "132", "132", false], [134, "134", "134", false], [135, "135", "135", false], [137, "137", "137", false], [138, "138", "138", false], [139, "139", "139", false], [141, "141", "141", false], [144, "144", "144", false], [145, "145", "145", false], [146, "146", "146", false], [147, "147", "147", false], [148, "148", "148", false], [149, "149", "149", false], [150, "150", "150", false], [151, "151", "151", false], [152, "152", "152", false], [154, "154", "154", false], [155, "155", "155", false], [156, "156", "156", false], [157, "157", "157", false], [158, "158", "158", false], [159, "159", "159", false], [161, "161", "161", false], [162, "162", "162", false], [164, "164", "164", false], [165, "165", "165", false], [166, "166", "166", false], [167, "167", "167", false], [168, "168", "168", false], [170, "170", "170", false], [171, "171", "171", false], [172, "172", "172", false], [175, "175", "175", false], [176, "176", "176", false], [177, "177", "177", false], [179, "179", "179", false], [180, "180", "180", false], [181, "181", "181", false], [182, "182", "182", false], [184, "184", "184", false], [187, "187", "187", false], [190, "190", "190", false], [192, "192", "192", false], [193, "193", "193", false], [194, "194", "194", false], [195, "195", "195", false], [196, "196", "196", false], [197, "197", "197", false], [198, "198", "198", false], [199, "199", "199", false], [200, "200", "200", false], [202, "202", "202", false], [203, "203", "203", false], [204, "204", "204", false], [205, "205", "205", false], [206, "206", "206", false], [207, "207", "207", false], [210, "210", "210", false], [211, "211", "211", false], [212, "212", "212", false], [213, "213", "213", false], [214, "214", "214", false], [215, "215", "215", false], [216, "216", "216", false], [217, "217", "217", false], [219, "219", "219", false], [223, "223", "223", false], [224, "224", "224", false], [225, "225", "225", false], [226, "226", "226", false], [227, "227", "227", false], [229, "229", "229", false], [230, "230", "230", false], [232, "232", "232", false], [233, "233", "233", false], [234, "234", "234", false], [235, "235", "235", false], [236, "236", "236", false], [239, "239", "239", false], [241, "241", "241", false], [244, "244", "244", false], [245, "245", "245", false], [246, "246", "246", false], [247, "247", "247", false], [249, "249", "249", false], [251, "251", "251", false], [256, "256", "256", false], [259, "259", "259", false], [262, "262", "262", false], [263, "263", "263", false], [264, "264", "264", false], [265, "265", "265", false], [268, "268", "268", false], [269, "269", "269", false], [270, "270", "270", false], [272, "272", "272", false], [273, "273", "273", false], [274, "274", "274", false], [276, "276", "276", false], [279, "279", "279", false], [280, "280", "280", false], [282, "282", "282", false], [283, "283", "283", false], [284, "284", "284", false], [285, "285", "285", false], [286, "286", "286", false], [287, "287", "287", false], [288, "288", "288", false], [289, "289", "289", false], [291, "291", "291", false], [294, "294", "294", false], [295, "295", "295", false], [297, "297", "297", false], [298, "298", "298", false], [299, "299", "299", false], [302, "302", "302", false], [303, "303", "303", false], [304, "304", "304", false], [305, "305", "305", false], [306, "306", "306", false], [307, "307", "307", false], [308, "308", "308", false], [311, "311", "311", false], [312, "312", "312", false], [313, "313", "313", false], [314, "314", "314", false], [316, "316", "316", false], [317, "317", "317", false], [318, "318", "318", false], [319, "319", "319", false], [320, "320", "320", false], [321, "321", "321", false], [322, "322", "322", false], [323, "323", "323", false], [325, "325", "325", false], [326, "326", "326", false], [327, "327", "327", false], [328, "328", "328", false], [329, "329", "329", false], [330, "330", "330", false], [331, "331", "331", false], [333, "333", "333", false], [334, "334", "334", false], [335, "335", "335", false], [336, "336", "336", false], [337, "337", "337", false], [339, "339", "339", false], [340, "340", "340", false], [341, "341", "341", false], [342, "342", "342", false], [343, "343", "343", false], [344, "344", "344", false], [345, "345", "345", false], [347, "347", "347", false], [348, "348", "348", false], [349, "349", "349", false], [350, "350", "350", false], [351, "351", "351", false], [352, "352", "352", false], [353, "353", "353", false], [354, "354", "354", false], [355, "355", "355", false], [356, "356", "356", false], [357, "357", "357", false], [358, "358", "358", false], [359, "359", "359", false], [360, "360", "360", false], [361, "361", "361", false], [362, "362", "362", false], [363, "363", "363", false], [365, "365", "365", false], [367, "367", "367", false], [368, "368", "368", false], [369, "369", "369", false], [370, "370", "370", false], [371, "371", "371", false], [372, "372", "372", false], [373, "373", "373", false], [374, "374", "374", false], [375, "375", "375", false], [376, "376", "376", false], [377, "377", "377", false], [378, "378", "378", false], [379, "379", "379", false], [380, "380", "380", false], [381, "381", "381", false], [382, "382", "382", false], [383, "383", "383", false], [384, "384", "384", false], [385, "385", "385", false], [386, "386", "386", false], [387, "387", "387", false], [388, "388", "388", false], [389, "389", "389", false], [390, "390", "390", false], [391, "391", "391", false], [392, "392", "392", false], [393, "393", "393", false], [394, "394", "394", false], [395, "395", "395", false], [396, "396", "396", false], [397, "397", "397", false], [398, "398", "398", false], [399, "399", "399", false], [400, "400", "400", false], [401, "401", "401", false], [402, "402", "402", false], [403, "403", "403", false], [404, "404", "404", false], [405, "405", "405", false], [406, "406", "406", false], [407, "407", "407", false], [408, "408", "408", false], [409, "409", "409", false], [410, "410", "410", false], [411, "411", "411", false], [412, "412", "412", false], [413, "413", "413", false], [414, "414", "414", false], [415, "415", "415", false], [416, "416", "416", false], [417, "417", "417", false], [418, "418", "418", false], [419, "419", "419", false], [420, "420", "420", false], [421, "421", "421", false], [423, "423", "423", false], [424, "424", "424", false], [425, "425", "425", false], [426, "426", "426", false], [427, "427", "427", false], [428, "428", "428", false], [429, "429", "429", false], [430, "430", "430", false], [431, "431", "431", false], [432, "432", "432", false], [433, "433", "433", false], [435, "435", "435", false], [436, "436", "436", false], [437, "437", "437", false], [438, "438", "438", false], [439, "439", "439", false], [440, "440", "440", false], [441, "441", "441", false], [442, "442", "442", false], [444, "444", "444", false], [445, "445", "445", false], [446, "446", "446", false], [447, "447", "447", false], [448, "448", "448", false], [449, "449", "449", false], [450, "450", "450", false], [451, "451", "451", false], [452, "452", "452", false], [453, "453", "453", false], [454, "454", "454", false], [455, "455", "455", false], [456, "456", "456", false], [457, "457", "457", false], [458, "458", "458", false], [459, "459", "459", false], [460, "460", "460", false], [461, "461", "461", false], [462, "462", "462", false], [463, "463", "463", false], [464, "464", "464", false], [465, "465", "465", false], [466, "466", "466", false], [467, "467", "467", false], [468, "468", "468", false], [469, "469", "469", false], [470, "470", "470", false], [471, "471", "471", false], [472, "472", "472", false], [473, "473", "473", false], [474, "474", "474", false], [475, "475", "475", false], [476, "476", "476", false], [477, "477", "477", false], [478, "478", "478", false], [479, "479", "479", false], [480, "480", "480", false], [481, "481", "481", false], [482, "482", "482", false], [483, "483", "483", false], [484, "484", "484", false], [485, "485", "485", false], [486, "486", "486", false], [487, "487", "487", false], [488, "488", "488", false], [489, "489", "489", false], [490, "490", "490", false], [491, "491", "491", false], [492, "492", "492", false], [493, "493", "493", false], [494, "494", "494", false], [495, "495", "495", false], [496, "496", "496", false], [497, "497", "497", false], [498, "498", "498", false], [499, "499", "499", false], [500, "500", "500", false], [501, "501", "501", false], [502, "502", "502", false], [503, "503", "503", false], [504, "504", "504", false], [505, "505", "505", false], [506, "506", "506", false], [507, "507", "507", false], [508, "508", "508", false], [509, "509", "509", false], [510, "510", "510", false], [511, "511", "511", false], [512, "512", "512", false], [513, "513", "513", false], [515, "515", "515", false], [516, "516", "516", false], [517, "517", "517", false], [518, "518", "518", false], [520, "520", "520", false], [522, "522", "522", false], [523, "523", "523", false], [524, "524", "524", false], [525, "525", "525", false], [526, "526", "526", false], [527, "527", "527", false], [529, "529", "529", false], [530, "530", "530", false], [532, "532", "532", false], [533, "533", "533", false], [534, "534", "534", false], [535, "535", "535", false], [536, "536", "536", false], [537, "537", "537", false], [539, "539", "539", false], [540, "540", "540", false], [541, "541", "541", false], [542, "542", "542", false], [543, "543", "543", false], [544, "544", "544", false], [546, "546", "546", false], [547, "547", "547", false], [548, "548", "548", false], [549, "549", "549", false], [550, "550", "550", false], [551, "551", "551", false], [552, "552", "552", false], [553, "553", "553", false], [554, "554", "554", false], [555, "555", "555", false], [556, "556", "556", false], [557, "557", "557", false], [559, "559", "559", false], [560, "560", "560", false], [561, "561", "561", false], [562, "562", "562", false], [563, "563", "563", false], [564, "564", "564", false], [565, "565", "565", false], [566, "566", "566", false], [567, "567", "567", false], [568, "568", "568", false], [569, "569", "569", false], [570, "570", "570", false], [571, "571", "571", false], [572, "572", "572", false], [573, "573", "573", false], [574, "574", "574", false], [575, "575", "575", false], [576, "576", "576", false], [577, "577", "577", false], [578, "578", "578", false], [579, "579", "579", false], [580, "580", "580", false], [581, "581", "581", false], [583, "583", "583", false], [584, "584", "584", false], [586, "586", "586", false], [587, "587", "587", false], [588, "588", "588", false], [589, "589", "589", false], [590, "590", "590", false], [591, "591", "591", false], [593, "593", "593", false], [594, "594", "594", false], [595, "595", "595", false], [597, "597", "597", false], [598, "598", "598", false], [599, "599", "599", false], [600, "600", "600", false], [601, "601", "601", false], [602, "602", "602", false], [603, "603", "603", false], [604, "604", "604", false], [605, "605", "605", false], [606, "606", "606", false], [607, "607", "607", false], [608, "608", "608", false], [609, "609", "609", false], [610, "610", "610", false], [611, "611", "611", false], [612, "612", "612", false], [613, "613", "613", false], [614, "614", "614", false], [615, "615", "615", false], [616, "616", "616", false], [617, "617", "617", false], [618, "618", "618", false], [619, "619", "619", false], [620, "620", "620", false], [621, "621", "621", false], [622, "622", "622", false], [623, "623", "623", false], [624, "624", "624", false], [625, "625", "625", false], [626, "626", "626", false], [628, "628", "628", false], [629, "629", "629", false], [632, "632", "632", false], [633, "633", "633", false], [634, "634", "634", false], [635, "635", "635", false], [636, "636", "636", false], [638, "638", "638", false], [639, "639", "639", false], [640, "640", "640", false], [643, "643", "643", false], [644, "644", "644", false], [646, "646", "646", false], [647, "647", "647", false], [650, "650", "650", false], [651, "651", "651", false], [652, "652", "652", false], [653, "653", "653", false], [654, "654", "654", false], [655, "655", "655", false], [656, "656", "656", false], [658, "658", "658", false], [659, "659", "659", false], [660, "660", "660", false], [661, "661", "661", false], [662, "662", "662", false], [663, "663", "663", false], [668, "668", "668", false], [669, "669", "669", false], [670, "670", "670", false], [671, "671", "671", false], [672, "672", "672", false], [673, "673", "673", false], [674, "674", "674", false], [680, "680", "680", false], [682, "682", "682", false], [683, "683", "683", false], [684, "684", "684", false], [685, "685", "685", false], [686, "686", "686", false], [687, "687", "687", false], [688, "688", "688", false], [689, "689", "689", false], [690, "690", "690", false], [691, "691", "691", false], [694, "694", "694", false], [695, "695", "695", false], [696, "696", "696", false], [697, "697", "697", false], [698, "698", "698", false], [700, "700", "700", false], [701, "701", "701", false], [704, "704", "704", false], [705, "705", "705", false], [707, "707", "707", false], [708, "708", "708", false], [709, "709", "709", false], [710, "710", "710", false], [711, "711", "711", false], [712, "712", "712", false], [713, "713", "713", false], [715, "715", "715", false], [721, "721", "721", false], [722, "722", "722", false], [723, "723", "723", false], [726, "726", "726", false], [727, "727", "727", false], [728, "728", "728", false], [732, "732", "732", false], [735, "735", "735", false], [736, "736", "736", false], [737, "737", "737", false], [738, "738", "738", false], [739, "739", "739", false], [741, "741", "741", false], [744, "744", "744", false], [746, "746", "746", false], [750, "750", "750", false], [751, "751", "751", false], [752, "752", "752", false], [753, "753", "753", false], [754, "754", "754", false], [755, "755", "755", false], [756, "756", "756", false], [757, "757", "757", false], [758, "758", "758", false], [760, "760", "760", false], [766, "766", "766", false], [767, "767", "767", false], [768, "768", "768", false], [769, "769", "769", false], [770, "770", "770", false], [773, "773", "773", false], [778, "778", "778", false], [780, "780", "780", false], [782, "782", "782", false], [783, "783", "783", false], [784, "784", "784", false], [785, "785", "785", false], [787, "787", "787", false], [789, "789", "789", false], [794, "794", "794", false], [799, "799", "799", false], [800, "800", "800", false], [801, "801", "801", false], [803, "803", "803", false], [804, "804", "804", false], [813, "813", "813", false], [814, "814", "814", false], [817, "817", "817", false], [818, "818", "818", false], [820, "820", "820", false], [821, "821", "821", false], [827, "827", "827", false], [829, "829", "829", false], [831, "831", "831", false], [833, "833", "833", false], [836, "836", "836", false], [838, "838", "838", false], [840, "840", "840", false], [841, "841", "841", false], [852, "852", "852", false], [854, "854", "854", false], [855, "855", "855", false], [856, "856", "856", false], [857, "857", "857", false], [858, "858", "858", false], [859, "859", "859", false], [860, "860", "860", false], [861, "861", "861", false], [862, "862", "862", false], [863, "863", "863", false], [865, "865", "865", false], [866, "866", "866", false], [868, "868", "868", false], [871, "871", "871", false], [872, "872", "872", false], [874, "874", "874", false], [875, "875", "875", false], [876, "876", "876", false], [880, "880", "880", false], [883, "883", "883", false], [887, "887", "887", false], [888, "888", "888", false], [889, "889", "889", false], [893, "893", "893", false], [895, "895", "895", false], [897, "897", "897", false], [899, "899", "899", false], [907, "907", "907", false], [910, "910", "910", false], [911, "911", "911", false], [912, "912", "912", false], [913, "913", "913", false], [915, "915", "915", false], [919, "919", "919", false], [924, "924", "924", false], [928, "928", "928", false], [931, "931", "931", false], [939, "939", "939", false], [945, "945", "945", false], [948, "948", "948", false], [953, "953", "953", false], [954, "954", "954", false], [956, "956", "956", false], [957, "957", "957", false], [961, "961", "961", false], [963, "963", "963", false], [974, "974", "974", false], [980, "980", "980", false], [981, "981", "981", false], [982, "982", "982", false], [983, "983", "983", false], [984, "984", "984", false], [988, "988", "988", false], [989, "989", "989", false], [991, "991", "991", false], [993, "993", "993", false], [998, "998", "998", false], [1001, "1001", "1001", false], [1002, "1002", "1002", false], [1009, "1009", "1009", false], [1012, "1012", "1012", false], [1014, "1014", "1014", false], [1019, "1019", "1019", false], [1021, "1021", "1021", false], [1025, "1025", "1025", false], [1036, "1036", "1036", false], [1037, "1037", "1037", false], [1040, "1040", "1040", false], [1042, "1042", "1042", false], [1047, "1047", "1047", false], [1054, "1054", "1054", false], [1060, "1060", "1060", false], [1067, "1067", "1067", false], [1073, "1073", "1073", false], [1075, "1075", "1075", false], [1080, "1080", "1080", false], [1093, "1093", "1093", false], [1097, "1097", "1097", false], [1101, "1101", "1101", false], [1102, "1102", "1102", false], [1104, "1104", "1104", false], [1113, "1113", "1113", false], [1126, "1126", "1126", false], [1132, "1132", "1132", false], [1142, "1142", "1142", false], [1143, "1143", "1143", false], [1147, "1147", "1147", false], [1154, "1154", "1154", false], [1167, "1167", "1167", false], [1168, "1168", "1168", false], [1178, "1178", "1178", false], [1184, "1184", "1184", false], [1186, "1186", "1186", false], [1187, "1187", "1187", false], [1190, "1190", "1190", false], [1192, "1192", "1192", false], [1197, "1197", "1197", false], [1198, "1198", "1198", false], [1200, "1200", "1200", false], [1208, "1208", "1208", false], [1217, "1217", "1217", false], [1222, "1222", "1222", false], [1234, "1234", "1234", false], [1244, "1244", "1244", false], [1246, "1246", "1246", false], [1251, "1251", "1251", false], [1254, "1254", "1254", false], [1259, "1259", "1259", false], [1266, "1266", "1266", false], [1269, "1269", "1269", false], [1277, "1277", "1277", false], [1281, "1281", "1281", false], [1283, "1283", "1283", false], [1284, "1284", "1284", false], [1313, "1313", "1313", false], [1324, "1324", "1324", false], [1327, "1327", "1327", false], [1337, "1337", "1337", false], [1338, "1338", "1338", false], [1356, "1356", "1356", false], [1374, "1374", "1374", false], [1385, "1385", "1385", false], [1386, "1386", "1386", false], [1395, "1395", "1395", false], [1405, "1405", "1405", false], [1410, "1410", "1410", false], [1465, "1465", "1465", false], [1466, "1466", "1466", false], [1480, "1480", "1480", false], [1481, "1481", "1481", false], [1491, "1491", "1491", false], [1522, "1522", "1522", false], [1526, "1526", "1526", false], [1537, "1537", "1537", false], [1539, "1539", "1539", false], [1543, "1543", "1543", false], [1548, "1548", "1548", false], [1550, "1550", "1550", false], [1553, "1553", "1553", false], [1590, "1590", "1590", false], [1594, "1594", "1594", false], [1603, "1603", "1603", false], [1612, "1612", "1612", false], [1633, "1633", "1633", false], [1641, "1641", "1641", false], [1646, "1646", "1646", false], [1648, "1648", "1648", false], [1654, "1654", "1654", false], [1663, "1663", "1663", false], [1709, "1709", "1709", false], [1764, "1764", "1764", false], [1770, "1770", "1770", false], [1791, "1791", "1791", false], [1805, "1805", "1805", false], [1810, "1810", "1810", false], [1837, "1837", "1837", false], [1880, "1880", "1880", false], [1889, "1889", "1889", false], [1923, "1923", "1923", false], [1988, "1988", "1988", false], [2011, "2011", "2011", false], [2017, "2017", "2017", false], [2075, "2075", "2075", false], [2111, "2111", "2111", false], [2208, "2208", "2208", false], [2216, "2216", "2216", false], [2232, "2232", "2232", false], [2353, "2353", "2353", false], [2458, "2458", "2458", false], [2469, "2469", "2469", false], [2522, "2522", "2522", false], [2638, "2638", "2638", false], [2648, "2648", "2648", false], [2691, "2691", "2691", false], [2734, "2734", "2734", false], [3132, "3132", "3132", false], [3207, "3207", "3207", false], [3224, "3224", "3224", false], [3261, "3261", "3261", false], [3431, "3431", "3431", false], [4214, "4214", "4214", false], [4555, "4555", "4555", false], [4689, "4689", "4689", false], [5017, "5017", "5017", false], [5245, "5245", "5245", false], [5269, "5269", "5269", false], [5643, "5643", "5643", false], [6847, "6847", "6847", false], [6868, "6868", "6868", false], [7497, "7497", "7497", false], [8507, "8507", "8507", false], [9291, "9291", "9291", false], [11395, "11395", "11395", false]]}, "Seq_Number": {"labels": [[1, "1", "1", false]]}, "External_Reference": {"labels": []}, "C1": {"labels": []}, "C2": {"labels": []}, "C3": {"labels": []}, "C4": {"labels": []}, "C5": {"labels": []}, "Email": {"labels": []}, "Country_Code": {"labels": [[0, "AU", "AU", false], [1, "US", "US", false], [2, "NZ", "NZ", false], [3, "GR", "GR", false], [4, "DE", "DE", false], [5, "ID", "ID", false], [6, "GB", "GB", false], [7, "SG", "SG", false], [8, "CA", "CA", false], [9, "TH", "TH", false], [10, "RS", "RS", false], [11, "ES", "ES", false], [12, "NO", "NO", false], [13, "FR", "FR", false], [14, "NL", "NL", false], [15, "HK", "HK", false], [16, "IT", "IT", false], [17, "JP", "JP", false], [18, "MT", "MT", false], [19, "ML", "ML", false]]}, "Region": {"labels": [[0, "VIC", "VIC", false], [1, "QLD", "QLD", false], [2, "WA", "WA", false], [3, "NSW", "NSW", false], [4, "TAS", "TAS", false], [5, "SA", "SA", false], [6, "NT", "NT", false], [7, "ACT", "ACT", false], [8, "AUK", "AUK", false], [9, "BY", "BY", false], [10, "BA", "BA", false], [11, "YOR", "YOR", false], [12, "NW", "NW", false], [13, "10", "10", false], [14, "BC", "BC", false], [15, "00", "00", false], [16, "PLY", "PLY", false], [17, "CA", "CA", false], [18, "ENG", "ENG", false], [19, "LU", "LU", false], [20, "WLN", "WLN", false], [21, "38", "38", false], [22, "NH", "NH", false], [23, "QC", "QC", false], [24, "WKO", "WKO", false], [25, "HCW", "HCW", false], [26, "PE", "PE", false], [27, "DNC", "DNC", false], [28, "SR", "SR", false], [29, "VA", "VA", false], [30, "CO", "CO", false], [31, "PA", "PA", false], [32, "11", "11", false], [33, "27", "27", false], [34, "67", "67", false], [35, "BKO", "BKO", false]]}, "Language": {"labels": [[0, "English", "English", false]]}, "Location": {"labels": [[1, "ACT", "1", false], [2, "NSW", "2", false], [3, "NT", "3", false], [4, "QLD", "4", false], [5, "SA", "5", false], [6, "TAS", "6", false], [7, "VIC", "7", false], [8, "WA", "8", false], [9, "Outside Australia", "9", false]]}, "Gender": {"labels": [[1, "Male (including transgender men)", "1", false], [2, "Female (including transgender women)", "2", false], [3, "Prefer not to say", "3", false], [4, "Prefer to self-describe as _________ (e.g. non-binary, gende", "4", false]]}, "Gender MF": {"labels": [[0, "0", "0", false], [1, "1", "1", false]]}, "Gender_other": {"labels": [[0, "Human", "Human", false], [1, "female - not transgender", "female - not transgender", false], [2, "Genderqueer", "Genderqueer", false], [3, "Female with gender fluidity", "Female with gender fluidity", false], [4, "queer", "queer", false], [5, "non binary", "non binary", false], [6, "Demigirl", "Demigirl", false], [7, "Regular Male", "Regular Male", false], [8, "non-binary", "non-binary", false], [9, "Agender", "Agender", false], [10, "Non-binary", "Non-binary", false], [11, "Non binary", "Non binary", false], [12, "Nonbinary", "Nonbinary", false], [13, "Biological female", "Biological female", false], [14, "transmasc non-binary", "transmasc non-binary", false], [15, "Queer", "Queer", false], [16, "NB", "NB", false], [17, "A person of female sex with non-binary gender", "A person of female sex with non-binary gender", false], [18, "Traditional Christian Male", "Traditional Christian Male", false], [19, "Transgender ftm", "Transgender ftm", false], [20, "Adult human male", "Adult human male", false]]}, "Nationality": {"labels": [[1, "Australian", "1", false], [2, "Other (please click to specify)", "2", false]]}, "Nationality_other": {"labels": [[0, "Dutch", "Dutch", false], [1, "Aboriginal", "Aboriginal", false], [2, "indian", "indian", false], [3, "British", "British", false], [4, "Uk", "Uk", false], [5, "Italian", "Italian", false], [6, "Dual Australian/German", "Dual Australian/German", false], [7, "Irish/NZ", "Irish/NZ", false], [8, "American", "American", false], [9, "English", "English", false], [10, "Chinese", "Chinese", false], [11, "Irish", "Irish", false], [12, "New Zealand", "New Zealand", false], [13, "New zealand", "New zealand", false], [14, "Dual AU UK", "Dual AU UK", false], [15, "USA", "USA", false], [16, "Malaysian", "Malaysian", false], [17, "New Zealander", "New Zealander", false], [18, "Indian", "Indian", false], [19, "Swiss and Australian", "Swiss and Australian", false], [20, "Kiwi", "Kiwi", false], [21, "Scottish", "Scottish", false], [22, "Mexican", "Mexican", false], [23, "Spanish", "Spanish", false], [24, "Norwegian", "Norwegian", false], [25, "Australian-Sri Lankan", "Australian-Sri Lankan", false], [26, "Filipino", "Filipino", false], [27, "Canadian", "Canadian", false], [28, "British (Aussie citizen also)", "British (Aussie citizen also)", false], [29, "Welsh", "Welsh", false], [30, "Afghan", "Afghan", false], [31, "Fijian Indian / born in Australia", "Fijian Indian / born in Australia", false], [32, "German", "German", false], [33, "Indonesian/Chinese", "Indonesian/Chinese", false], [34, "Canadian - Australian Permanent Residence", "Canadian - Australian Permanent Residence", false], [35, "Greek", "Greek", false], [36, "Colombian", "Colombian", false], [37, "\u201cAustralian\u201d permanent resident", "\u201cAustralian\u201d permanent resident", false], [38, "New zealander", "New zealander", false], [39, "Korean American", "Korean American", false], [40, "Scottish (living in Aus)", "Scottish (living in Aus)", false], [41, "Russian Jewish", "Russian Jewish", false], [42, "Australian and Dutch", "Australian and Dutch", false], [43, "english", "english", false], [44, "NZ", "NZ", false], [45, "Arab (Australians dont call us Australian so fuck them its blackfellas country anyway)", "Arab (Australians dont call us Australian so fuck them its blackfellas country anyway)", false], [46, "Hu", "Hu", false], [47, "vietnamese", "vietnamese", false], [48, "Nz", "Nz", false]]}, "ND_social": {"labels": [[3, "3", "3", false], [10, "10", "10", false], [11, "11", "11", false], [13, "13", "13", false], [16, "16", "16", false], [20, "20", "20", false], [21, "21", "21", false], [22, "22", "22", false], [26, "26", "26", false], [27, "27", "27", false], [28, "28", "28", false], [32, "32", "32", false], [33, "33", "33", false], [37, "37", "37", false], [38, "38", "38", false], [40, "40", "40", false], [41, "41", "41", false], [43, "43", "43", false], [44, "44", "44", false], [45, "45", "45", false], [47, "47", "47", false], [48, "48", "48", false], [49, "49", "49", false], [50, "50", "50", false], [51, "51", "51", false], [52, "52", "52", false], [53, "53", "53", false], [54, "54", "54", false], [55, "55", "55", false], [56, "56", "56", false], [57, "57", "57", false], [58, "58", "58", false], [60, "60", "60", false], [62, "62", "62", false], [63, "63", "63", false], [64, "64", "64", false], [65, "65", "65", false], [66, "66", "66", false], [68, "68", "68", false], [69, "69", "69", false], [70, "70", "70", false], [71, "71", "71", false], [72, "72", "72", false], [73, "73", "73", false], [74, "74", "74", false], [75, "75", "75", false], [76, "76", "76", false], [77, "77", "77", false], [78, "78", "78", false], [79, "79", "79", false], [80, "80", "80", false], [81, "81", "81", false], [82, "82", "82", false], [83, "83", "83", false], [84, "84", "84", false], [85, "85", "85", false], [86, "86", "86", false], [87, "87", "87", false], [88, "88", "88", false], [89, "89", "89", false], [90, "90", "90", false], [91, "91", "91", false], [92, "92", "92", false], [93, "93", "93", false], [94, "94", "94", false], [95, "95", "95", false], [96, "96", "96", false], [97, "97", "97", false], [98, "98", "98", false], [99, "99", "99", false], [100, "100", "100", false]]}, "ND_pop": {"labels": [[0, "0", "0", false], [7, "7", "7", false], [9, "9", "9", false], [12, "12", "12", false], [15, "15", "15", false], [17, "17", "17", false], [18, "18", "18", false], [20, "20", "20", false], [22, "22", "22", false], [24, "24", "24", false], [26, "26", "26", false], [29, "29", "29", false], [30, "30", "30", false], [31, "31", "31", false], [32, "32", "32", false], [33, "33", "33", false], [34, "34", "34", false], [35, "35", "35", false], [37, "37", "37", false], [38, "38", "38", false], [39, "39", "39", false], [40, "40", "40", false], [41, "41", "41", false], [42, "42", "42", false], [45, "45", "45", false], [46, "46", "46", false], [47, "47", "47", false], [48, "48", "48", false], [49, "49", "49", false], [50, "50", "50", false], [51, "51", "51", false], [52, "52", "52", false], [53, "53", "53", false], [54, "54", "54", false], [55, "55", "55", false], [56, "56", "56", false], [57, "57", "57", false], [58, "58", "58", false], [59, "59", "59", false], [60, "60", "60", false], [61, "61", "61", false], [62, "62", "62", false], [63, "63", "63", false], [64, "64", "64", false], [65, "65", "65", false], [66, "66", "66", false], [67, "67", "67", false], [68, "68", "68", false], [69, "69", "69", false], [70, "70", "70", false], [71, "71", "71", false], [72, "72", "72", false], [73, "73", "73", false], [74, "74", "74", false], [75, "75", "75", false], [76, "76", "76", false], [77, "77", "77", false], [78, "78", "78", false], [79, "79", "79", false], [80, "80", "80", false], [81, "81", "81", false], [82, "82", "82", false], [83, "83", "83", false], [84, "84", "84", false], [85, "85", "85", false], [86, "86", "86", false], [87, "87", "87", false], [88, "88", "88", false], [89, "89", "89", false], [90, "90", "90", false], [91, "91", "91", false], [94, "94", "94", false], [95, "95", "95", false], [96, "96", "96", false], [97, "97", "97", false], [98, "98", "98", false], [99, "99", "99", false], [100, "100", "100", false]]}, "ND_trust": {"labels": [[16, "16", "16", false], [18, "18", "18", false], [24, "24", "24", false], [27, "27", "27", false], [30, "30", "30", false], [41, "41", "41", false], [45, "45", "45", false], [46, "46", "46", false], [47, "47", "47", false], [48, "48", "48", false], [49, "49", "49", false], [50, "50", "50", false], [51, "51", "51", false], [52, "52", "52", false], [53, "53", "53", false], [54, "54", "54", false], [55, "55", "55", false], [56, "56", "56", false], [57, "57", "57", false], [58, "58", "58", false], [59, "59", "59", false], [60, "60", "60", false], [61, "61", "61", false], [63, "63", "63", false], [64, "64", "64", false], [65, "65", "65", false], [66, "66", "66", false], [67, "67", "67", false], [68, "68", "68", false], [69, "69", "69", false], [70, "70", "70", false], [71, "71", "71", false], [72, "72", "72", false], [73, "73", "73", false], [74, "74", "74", false], [75, "75", "75", false], [76, "76", "76", false], [77, "77", "77", false], [78, "78", "78", false], [79, "79", "79", false], [80, "80", "80", false], [81, "81", "81", false], [82, "82", "82", false], [83, "83", "83", false], [84, "84", "84", false], [85, "85", "85", false], [86, "86", "86", false], [87, "87", "87", false], [88, "88", "88", false], [89, "89", "89", false], [90, "90", "90", false], [91, "91", "91", false], [93, "93", "93", false], [94, "94", "94", false], [95, "95", "95", false], [96, "96", "96", false], [97, "97", "97", false], [98, "98", "98", false], [99, "99", "99", false], [100, "100", "100", false]]}, "ND_fun": {"labels": [[0, "0", "0", false], [1, "", "1", false], [3, "3", "3", false], [6, "6", "6", false], [8, "8", "8", false], [10, "10", "10", false], [11, "11", "11", false], [13, "13", "13", false], [14, "14", "14", false], [15, "15", "15", false], [17, "17", "17", false], [18, "18", "18", false], [19, "19", "19", false], [20, "20", "20", false], [21, "21", "21", false], [23, "23", "23", false], [24, "24", "24", false], [25, "25", "25", false], [28, "28", "28", false], [29, "29", "29", false], [30, "30", "30", false], [32, "32", "32", false], [33, "33", "33", false], [34, "34", "34", false], [35, "35", "35", false], [36, "36", "36", false], [37, "37", "37", false], [38, "38", "38", false], [39, "39", "39", false], [40, "40", "40", false], [41, "41", "41", false], [43, "43", "43", false], [44, "44", "44", false], [46, "46", "46", false], [47, "47", "47", false], [48, "48", "48", false], [49, "49", "49", false], [50, "50", "50", false], [51, "51", "51", false], [52, "52", "52", false], [53, "53", "53", false], [54, "54", "54", false], [55, "55", "55", false], [56, "56", "56", false], [57, "57", "57", false], [58, "58", "58", false], [59, "59", "59", false], [60, "60", "60", false], [61, "61", "61", false], [62, "62", "62", false], [63, "63", "63", false], [64, "64", "64", false], [65, "65", "65", false], [66, "66", "66", false], [67, "67", "67", false], [68, "68", "68", false], [69, "69", "69", false], [70, "70", "70", false], [71, "71", "71", false], [72, "72", "72", false], [73, "73", "73", false], [74, "74", "74", false], [75, "75", "75", false], [76, "76", "76", false], [77, "77", "77", false], [78, "78", "78", false], [79, "79", "79", false], [80, "80", "80", false], [81, "81", "81", false], [82, "82", "82", false], [83, "83", "83", false], [84, "84", "84", false], [85, "85", "85", false], [86, "86", "86", false], [87, "87", "87", false], [88, "88", "88", false], [89, "89", "89", false], [90, "90", "90", false], [91, "91", "91", false], [92, "92", "92", false], [93, "93", "93", false], [94, "94", "94", false], [96, "96", "96", false], [97, "97", "97", false], [98, "98", "98", false], [99, "99", "99", false], [100, "100", "100", false]]}, "ND_like": {"labels": [[14, "14", "14", false], [17, "17", "17", false], [20, "20", "20", false], [23, "23", "23", false], [24, "24", "24", false], [26, "26", "26", false], [28, "28", "28", false], [29, "29", "29", false], [31, "31", "31", false], [32, "32", "32", false], [33, "33", "33", false], [37, "37", "37", false], [38, "38", "38", false], [39, "39", "39", false], [40, "40", "40", false], [41, "41", "41", false], [42, "42", "42", false], [44, "44", "44", false], [45, "45", "45", false], [46, "46", "46", false], [47, "47", "47", false], [48, "48", "48", false], [49, "49", "49", false], [50, "50", "50", false], [51, "51", "51", false], [52, "52", "52", false], [53, "53", "53", false], [54, "54", "54", false], [55, "55", "55", false], [56, "56", "56", false], [57, "57", "57", false], [59, "59", "59", false], [60, "60", "60", false], [61, "61", "61", false], [62, "62", "62", false], [63, "63", "63", false], [64, "64", "64", false], [65, "65", "65", false], [66, "66", "66", false], [67, "67", "67", false], [68, "68", "68", false], [69, "69", "69", false], [70, "70", "70", false], [71, "71", "71", false], [72, "72", "72", false], [73, "73", "73", false], [74, "74", "74", false], [75, "75", "75", false], [76, "76", "76", false], [77, "77", "77", false], [78, "78", "78", false], [79, "79", "79", false], [80, "80", "80", false], [81, "81", "81", false], [82, "82", "82", false], [83, "83", "83", false], [84, "84", "84", false], [85, "85", "85", false], [86, "86", "86", false], [87, "87", "87", false], [88, "88", "88", false], [89, "89", "89", false], [90, "90", "90", false], [91, "91", "91", false], [92, "92", "92", false], [93, "93", "93", false], [94, "94", "94", false], [95, "95", "95", false], [96, "96", "96", false], [97, "97", "97", false], [98, "98", "98", false], [99, "99", "99", false], [100, "100", "100", false]]}, "CAN_M1": {"labels": [[1, "Strongly disagree", "1", false], [2, "Disagree", "2", false], [3, "Neutral", "3", false], [4, "Agree", "4", false], [5, "Strongly agree", "5", false]]}, "CAN_M2": {"labels": [[1, "Strongly disagree", "1", false], [2, "Disagree", "2", false], [3, "Neutral", "3", false], [4, "Agree", "4", false], [5, "Strongly agree", "5", false]]}, "CAN_M3": {"labels": [[1, "Strongly disagree", "1", false], [2, "Disagree", "2", false], [3, "Neutral", "3", false], [4, "Agree", "4", false], [5, "Strongly agree", "5", false]]}, "CAN_M4": {"labels": [[1, "Strongly disagree", "1", false], [2, "Disagree", "2", false], [3, "Neutral", "3", false], [4, "Agree", "4", false], [5, "Strongly agree", "5", false]]}, "CAN_M5": {"labels": [[1, "Strongly disagree", "1", false], [2, "Disagree", "2", false], [3, "Neutral", "3", false], [4, "Agree", "4", false], [5, "Strongly agree", "5", false]]}, "CAN_M6": {"labels": [[1, "Strongly disagree", "1", false], [2, "Disagree", "2", false], [3, "Neutral", "3", false], [4, "Agree", "4", false], [5, "Strongly agree", "5", false]]}, "CAN_M7": {"labels": [[1, "Strongly disagree", "1", false], [2, "Disagree", "2", false], [3, "Neutral", "3", false], [4, "Agree", "4", false], [5, "Strongly agree", "5", false]]}, "CAN_M8": {"labels": [[1, "Strongly disagree", "1", false], [2, "Disagree", "2", false], [3, "Neutral", "3", false], [4, "Agree", "4", false], [5, "Strongly agree", "5", false]]}, "CAN_M9": {"labels": [[1, "Strongly disagree", "1", false], [2, "Disagree", "2", false], [3, "Neutral", "3", false], [4, "Agree", "4", false], [5, "Strongly agree", "5", false]]}, "CAN_M10": {"labels": [[1, "Strongly disagree", "1", false], [2, "Disagree", "2", false], [3, "Neutral", "3", false], [4, "Agree", "4", false], [5, "Strongly agree", "5", false]]}, "CAN_M11": {"labels": [[1, "Strongly disagree", "1", false], [2, "Disagree", "2", false], [3, "Neutral", "3", false], [4, "Agree", "4", false], [5, "Strongly agree", "5", false]]}, "CAN_M12": {"labels": [[1, "Strongly disagree", "1", false], [2, "Disagree", "2", false], [3, "Neutral", "3", false], [4, "Agree", "4", false], [5, "Strongly agree", "5", false]]}, "ND_M_social": {"labels": [[0, "0", "0", false], [18, "18", "18", false], [19, "19", "19", false], [20, "20", "20", false], [25, "25", "25", false], [26, "26", "26", false], [30, "30", "30", false], [31, "31", "31", false], [32, "32", "32", false], [33, "33", "33", false], [35, "35", "35", false], [37, "37", "37", false], [38, "38", "38", false], [39, "39", "39", false], [40, "40", "40", false], [41, "41", "41", false], [43, "43", "43", false], [46, "46", "46", false], [47, "47", "47", false], [48, "48", "48", false], [49, "49", "49", false], [50, "50", "50", false], [51, "51", "51", false], [52, "52", "52", false], [53, "53", "53", false], [54, "54", "54", false], [55, "55", "55", false], [56, "56", "56", false], [57, "57", "57", false], [59, "59", "59", false], [60, "60", "60", false], [61, "61", "61", false], [62, "62", "62", false], [63, "63", "63", false], [64, "64", "64", false], [65, "65", "65", false], [66, "66", "66", false], [67, "67", "67", false], [68, "68", "68", false], [69, "69", "69", false], [70, "70", "70", false], [71, "71", "71", false], [72, "72", "72", false], [73, "73", "73", false], [74, "74", "74", false], [75, "75", "75", false], [76, "76", "76", false], [77, "77", "77", false], [78, "78", "78", false], [79, "79", "79", false], [80, "80", "80", false], [81, "81", "81", false], [82, "82", "82", false], [83, "83", "83", false], [84, "84", "84", false], [85, "85", "85", false], [86, "86", "86", false], [87, "87", "87", false], [88, "88", "88", false], [89, "89", "89", false], [90, "90", "90", false], [91, "91", "91", false], [92, "92", "92", false], [94, "94", "94", false], [95, "95", "95", false], [96, "96", "96", false], [97, "97", "97", false], [98, "98", "98", false], [99, "99", "99", false], [100, "100", "100", false]]}, "ND_M_pop": {"labels": [[0, "0", "0", false], [6, "6", "6", false], [10, "10", "10", false], [11, "11", "11", false], [12, "12", "12", false], [13, "13", "13", false], [14, "14", "14", false], [15, "15", "15", false], [20, "20", "20", false], [22, "22", "22", false], [25, "25", "25", false], [26, "26", "26", false], [27, "27", "27", false], [28, "28", "28", false], [29, "29", "29", false], [30, "30", "30", false], [33, "33", "33", false], [34, "34", "34", false], [35, "35", "35", false], [36, "36", "36", false], [37, "37", "37", false], [38, "38", "38", false], [40, "40", "40", false], [41, "41", "41", false], [42, "42", "42", false], [43, "43", "43", false], [44, "44", "44", false], [45, "45", "45", false], [46, "46", "46", false], [47, "47", "47", false], [48, "48", "48", false], [49, "49", "49", false], [50, "50", "50", false], [51, "51", "51", false], [52, "52", "52", false], [53, "53", "53", false], [54, "54", "54", false], [55, "55", "55", false], [56, "56", "56", false], [59, "59", "59", false], [60, "60", "60", false], [61, "61", "61", false], [62, "62", "62", false], [63, "63", "63", false], [64, "64", "64", false], [65, "65", "65", false], [66, "66", "66", false], [67, "67", "67", false], [68, "68", "68", false], [69, "69", "69", false], [70, "70", "70", false], [71, "71", "71", false], [72, "72", "72", false], [73, "73", "73", false], [74, "74", "74", false], [75, "75", "75", false], [76, "76", "76", false], [77, "77", "77", false], [78, "78", "78", false], [79, "79", "79", false], [80, "80", "80", false], [81, "81", "81", false], [82, "82", "82", false], [83, "83", "83", false], [84, "84", "84", false], [85, "85", "85", false], [86, "86", "86", false], [87, "87", "87", false], [88, "88", "88", false], [89, "89", "89", false], [90, "90", "90", false], [91, "91", "91", false], [92, "92", "92", false], [94, "94", "94", false], [95, "95", "95", false], [96, "96", "96", false], [97, "97", "97", false], [98, "98", "98", false], [99, "99", "99", false], [100, "100", "100", false]]}, "ND_M_trust": {"labels": [[4, "4", "4", false], [6, "6", "6", false], [15, "15", "15", false], [20, "20", "20", false], [21, "21", "21", false], [23, "23", "23", false], [25, "25", "25", false], [28, "28", "28", false], [30, "30", "30", false], [34, "34", "34", false], [36, "36", "36", false], [38, "38", "38", false], [39, "39", "39", false], [40, "40", "40", false], [44, "44", "44", false], [45, "45", "45", false], [46, "46", "46", false], [47, "47", "47", false], [48, "48", "48", false], [49, "49", "49", false], [50, "50", "50", false], [51, "51", "51", false], [52, "52", "52", false], [53, "53", "53", false], [54, "54", "54", false], [55, "55", "55", false], [56, "56", "56", false], [58, "58", "58", false], [60, "60", "60", false], [61, "61", "61", false], [62, "62", "62", false], [63, "63", "63", false], [64, "64", "64", false], [65, "65", "65", false], [66, "66", "66", false], [67, "67", "67", false], [68, "68", "68", false], [69, "69", "69", false], [70, "70", "70", false], [71, "71", "71", false], [73, "73", "73", false], [74, "74", "74", false], [75, "75", "75", false], [76, "76", "76", false], [77, "77", "77", false], [78, "78", "78", false], [79, "79", "79", false], [80, "80", "80", false], [81, "81", "81", false], [82, "82", "82", false], [83, "83", "83", false], [84, "84", "84", false], [85, "85", "85", false], [86, "86", "86", false], [87, "87", "87", false], [88, "88", "88", false], [89, "89", "89", false], [90, "90", "90", false], [91, "91", "91", false], [92, "92", "92", false], [93, "93", "93", false], [94, "94", "94", false], [95, "95", "95", false], [96, "96", "96", false], [97, "97", "97", false], [98, "98", "98", false], [99, "99", "99", false], [100, "100", "100", false]]}, "ND_M_fun": {"labels": [[0, "0", "0", false], [1, "", "1", false], [2, "2", "2", false], [4, "4", "4", false], [8, "8", "8", false], [9, "9", "9", false], [10, "10", "10", false], [13, "13", "13", false], [14, "14", "14", false], [15, "15", "15", false], [17, "17", "17", false], [19, "19", "19", false], [20, "20", "20", false], [21, "21", "21", false], [23, "23", "23", false], [24, "24", "24", false], [25, "25", "25", false], [26, "26", "26", false], [27, "27", "27", false], [28, "28", "28", false], [30, "30", "30", false], [31, "31", "31", false], [32, "32", "32", false], [33, "33", "33", false], [34, "34", "34", false], [35, "35", "35", false], [36, "36", "36", false], [37, "37", "37", false], [38, "38", "38", false], [39, "39", "39", false], [40, "40", "40", false], [41, "41", "41", false], [42, "42", "42", false], [43, "43", "43", false], [44, "44", "44", false], [45, "45", "45", false], [47, "47", "47", false], [48, "48", "48", false], [49, "49", "49", false], [50, "50", "50", false], [51, "51", "51", false], [52, "52", "52", false], [53, "53", "53", false], [54, "54", "54", false], [55, "55", "55", false], [56, "56", "56", false], [57, "57", "57", false], [58, "58", "58", false], [59, "59", "59", false], [60, "60", "60", false], [61, "61", "61", false], [62, "62", "62", false], [63, "63", "63", false], [64, "64", "64", false], [65, "65", "65", false], [66, "66", "66", false], [67, "67", "67", false], [68, "68", "68", false], [69, "69", "69", false], [70, "70", "70", false], [71, "71", "71", false], [72, "72", "72", false], [73, "73", "73", false], [74, "74", "74", false], [75, "75", "75", false], [76, "76", "76", false], [77, "77", "77", false], [78, "78", "78", false], [79, "79", "79", false], [80, "80", "80", false], [81, "81", "81", false], [82, "82", "82", false], [83, "83", "83", false], [84, "84", "84", false], [85, "85", "85", false], [86, "86", "86", false], [87, "87", "87", false], [88, "88", "88", false], [89, "89", "89", false], [90, "90", "90", false], [91, "91", "91", false], [92, "92", "92", false], [94, "94", "94", false], [95, "95", "95", false], [96, "96", "96", false], [97, "97", "97", false], [98, "98", "98", false], [99, "99", "99", false], [100, "100", "100", false]]}, "ND_M_like": {"labels": [[0, "0", "0", false], [10, "10", "10", false], [11, "11", "11", false], [15, "15", "15", false], [18, "18", "18", false], [20, "20", "20", false], [22, "22", "22", false], [23, "23", "23", false], [24, "24", "24", false], [26, "26", "26", false], [29, "29", "29", false], [31, "31", "31", false], [33, "33", "33", false], [34, "34", "34", false], [35, "35", "35", false], [38, "38", "38", false], [39, "39", "39", false], [40, "40", "40", false], [41, "41", "41", false], [42, "42", "42", false], [45, "45", "45", false], [46, "46", "46", false], [47, "47", "47", false], [48, "48", "48", false], [49, "49", "49", false], [50, "50", "50", false], [51, "51", "51", false], [52, "52", "52", false], [53, "53", "53", false], [54, "54", "54", false], [55, "55", "55", false], [56, "56", "56", false], [57, "57", "57", false], [58, "58", "58", false], [59, "59", "59", false], [60, "60", "60", false], [61, "61", "61", false], [62, "62", "62", false], [63, "63", "63", false], [64, "64", "64", false], [65, "65", "65", false], [66, "66", "66", false], [67, "67", "67", false], [68, "68", "68", false], [69, "69", "69", false], [70, "70", "70", false], [71, "71", "71", false], [72, "72", "72", false], [73, "73", "73", false], [74, "74", "74", false], [75, "75", "75", false], [76, "76", "76", false], [77, "77", "77", false], [78, "78", "78", false], [79, "79", "79", false], [80, "80", "80", false], [81, "81", "81", false], [82, "82", "82", false], [83, "83", "83", false], [84, "84", "84", false], [85, "85", "85", false], [86, "86", "86", false], [87, "87", "87", false], [88, "88", "88", false], [89, "89", "89", false], [90, "90", "90", false], [91, "91", "91", false], [92, "92", "92", false], [93, "93", "93", false], [94, "94", "94", false], [95, "95", "95", false], [96, "96", "96", false], [97, "97", "97", false], [98, "98", "98", false], [99, "99", "99", false], [100, "100", "100", false]]}, "CAN_F1": {"labels": [[1, "Strongly disagree", "1", false], [2, "Disagree", "2", false], [3, "Neutral", "3", false], [4, "Agree", "4", false], [5, "Strongly agree", "5", false], [6, "N/A", "6", false]]}, "CAN_F2": {"labels": [[1, "Strongly disagree", "1", false], [2, "Disagree", "2", false], [3, "Neutral", "3", false], [4, "Agree", "4", false], [5, "Strongly agree", "5", false], [6, "N/A", "6", false]]}, "CAN_F3": {"labels": [[1, "Strongly disagree", "1", false], [2, "Disagree", "2", false], [3, "Neutral", "3", false], [4, "Agree", "4", false], [5, "Strongly agree", "5", false], [6, "N/A", "6", false]]}, "CAN_F4": {"labels": [[1, "Strongly disagree", "1", false], [2, "Disagree", "2", false], [3, "Neutral", "3", false], [4, "Agree", "4", false], [5, "Strongly agree", "5", false], [6, "N/A", "6", false]]}, "CAN_F5": {"labels": [[1, "Strongly disagree", "1", false], [2, "Disagree", "2", false], [3, "Neutral", "3", false], [4, "Agree", "4", false], [5, "Strongly agree", "5", false], [6, "N/A", "6", false]]}, "CAN_F6": {"labels": [[1, "Strongly disagree", "1", false], [2, "Disagree", "2", false], [3, "Neutral", "3", false], [4, "Agree", "4", false], [5, "Strongly agree", "5", false], [6, "N/A", "6", false]]}, "CAN_F7": {"labels": [[1, "Strongly disagree", "1", false], [2, "Disagree", "2", false], [3, "Neutral", "3", false], [4, "Agree", "4", false], [5, "Strongly agree", "5", false]]}, "CAN_F8": {"labels": [[1, "Strongly disagree", "1", false], [2, "Disagree", "2", false], [3, "Neutral", "3", false], [4, "Agree", "4", false], [5, "Strongly agree", "5", false], [6, "N/A", "6", false]]}, "CAN_F9": {"labels": [[1, "Strongly disagree", "1", false], [2, "Disagree", "2", false], [3, "Neutral", "3", false], [4, "Agree", "4", false], [5, "Strongly agree", "5", false], [6, "N/A", "6", false]]}, "CAN_F10": {"labels": [[1, "Strongly disagree", "1", false], [2, "Disagree", "2", false], [3, "Neutral", "3", false], [4, "Agree", "4", false], [5, "Strongly agree", "5", false], [6, "N/A", "6", false]]}, "CAN_F11": {"labels": [[1, "Strongly disagree", "1", false], [2, "Disagree", "2", false], [3, "Neutral", "3", false], [4, "Agree", "4", false], [5, "Strongly agree", "5", false], [6, "N/A", "6", false]]}, "CAN_F12": {"labels": [[1, "Strongly disagree", "1", false], [2, "Disagree", "2", false], [3, "Neutral", "3", false], [4, "Agree", "4", false], [5, "Strongly agree", "5", false], [6, "N/A", "6", false]]}, "ND_F_social": {"labels": [[0, "0", "0", false], [10, "10", "10", false], [15, "15", "15", false], [16, "16", "16", false], [22, "22", "22", false], [29, "29", "29", false], [30, "30", "30", false], [31, "31", "31", false], [33, "33", "33", false], [36, "36", "36", false], [39, "39", "39", false], [40, "40", "40", false], [41, "41", "41", false], [42, "42", "42", false], [43, "43", "43", false], [44, "44", "44", false], [45, "45", "45", false], [46, "46", "46", false], [47, "47", "47", false], [48, "48", "48", false], [49, "49", "49", false], [50, "50", "50", false], [51, "51", "51", false], [52, "52", "52", false], [53, "53", "53", false], [54, "54", "54", false], [55, "55", "55", false], [56, "56", "56", false], [57, "57", "57", false], [58, "58", "58", false], [59, "59", "59", false], [60, "60", "60", false], [61, "61", "61", false], [62, "62", "62", false], [63, "63", "63", false], [64, "64", "64", false], [65, "65", "65", false], [66, "66", "66", false], [67, "67", "67", false], [68, "68", "68", false], [69, "69", "69", false], [70, "70", "70", false], [71, "71", "71", false], [72, "72", "72", false], [73, "73", "73", false], [74, "74", "74", false], [75, "75", "75", false], [76, "76", "76", false], [77, "77", "77", false], [78, "78", "78", false], [79, "79", "79", false], [80, "80", "80", false], [81, "81", "81", false], [82, "82", "82", false], [83, "83", "83", false], [84, "84", "84", false], [85, "85", "85", false], [86, "86", "86", false], [87, "87", "87", false], [88, "88", "88", false], [89, "89", "89", false], [90, "90", "90", false], [91, "91", "91", false], [92, "92", "92", false], [93, "93", "93", false], [94, "94", "94", false], [95, "95", "95", false], [96, "96", "96", false], [97, "97", "97", false], [98, "98", "98", false], [99, "99", "99", false], [100, "100", "100", false]]}, "ND_F_pop": {"labels": [[3, "3", "3", false], [4, "4", "4", false], [5, "5", "5", false], [10, "10", "10", false], [11, "11", "11", false], [17, "17", "17", false], [20, "20", "20", false], [21, "21", "21", false], [22, "22", "22", false], [23, "23", "23", false], [24, "24", "24", false], [25, "25", "25", false], [27, "27", "27", false], [30, "30", "30", false], [31, "31", "31", false], [32, "32", "32", false], [38, "38", "38", false], [39, "39", "39", false], [40, "40", "40", false], [42, "42", "42", false], [43, "43", "43", false], [44, "44", "44", false], [46, "46", "46", false], [47, "47", "47", false], [48, "48", "48", false], [49, "49", "49", false], [50, "50", "50", false], [51, "51", "51", false], [52, "52", "52", false], [53, "53", "53", false], [54, "54", "54", false], [55, "55", "55", false], [56, "56", "56", false], [58, "58", "58", false], [59, "59", "59", false], [60, "60", "60", false], [61, "61", "61", false], [62, "62", "62", false], [63, "63", "63", false], [64, "64", "64", false], [65, "65", "65", false], [66, "66", "66", false], [67, "67", "67", false], [68, "68", "68", false], [69, "69", "69", false], [70, "70", "70", false], [72, "72", "72", false], [73, "73", "73", false], [74, "74", "74", false], [75, "75", "75", false], [76, "76", "76", false], [77, "77", "77", false], [78, "78", "78", false], [79, "79", "79", false], [80, "80", "80", false], [81, "81", "81", false], [82, "82", "82", false], [83, "83", "83", false], [84, "84", "84", false], [85, "85", "85", false], [86, "86", "86", false], [87, "87", "87", false], [88, "88", "88", false], [89, "89", "89", false], [90, "90", "90", false], [91, "91", "91", false], [92, "92", "92", false], [93, "93", "93", false], [94, "94", "94", false], [95, "95", "95", false], [96, "96", "96", false], [97, "97", "97", false], [98, "98", "98", false], [99, "99", "99", false], [100, "100", "100", false]]}, "ND_F_trust": {"labels": [[0, "0", "0", false], [20, "20", "20", false], [31, "31", "31", false], [32, "32", "32", false], [40, "40", "40", false], [43, "43", "43", false], [46, "46", "46", false], [48, "48", "48", false], [49, "49", "49", false], [50, "50", "50", false], [51, "51", "51", false], [52, "52", "52", false], [53, "53", "53", false], [55, "55", "55", false], [56, "56", "56", false], [59, "59", "59", false], [60, "60", "60", false], [61, "61", "61", false], [66, "66", "66", false], [68, "68", "68", false], [69, "69", "69", false], [70, "70", "70", false], [71, "71", "71", false], [72, "72", "72", false], [73, "73", "73", false], [74, "74", "74", false], [75, "75", "75", false], [76, "76", "76", false], [77, "77", "77", false], [78, "78", "78", false], [79, "79", "79", false], [80, "80", "80", false], [81, "81", "81", false], [82, "82", "82", false], [83, "83", "83", false], [84, "84", "84", false], [85, "85", "85", false], [86, "86", "86", false], [87, "87", "87", false], [88, "88", "88", false], [89, "89", "89", false], [90, "90", "90", false], [91, "91", "91", false], [92, "92", "92", false], [93, "93", "93", false], [94, "94", "94", false], [95, "95", "95", false], [96, "96", "96", false], [97, "97", "97", false], [98, "98", "98", false], [99, "99", "99", false], [100, "100", "100", false]]}, "ND_F_fun": {"labels": [[0, "0", "0", false], [3, "3", "3", false], [5, "5", "5", false], [8, "8", "8", false], [11, "11", "11", false], [13, "13", "13", false], [15, "15", "15", false], [16, "16", "16", false], [17, "17", "17", false], [18, "18", "18", false], [20, "20", "20", false], [21, "21", "21", false], [22, "22", "22", false], [24, "24", "24", false], [25, "25", "25", false], [26, "26", "26", false], [27, "27", "27", false], [28, "28", "28", false], [30, "30", "30", false], [31, "31", "31", false], [32, "32", "32", false], [35, "35", "35", false], [38, "38", "38", false], [39, "39", "39", false], [40, "40", "40", false], [41, "41", "41", false], [43, "43", "43", false], [44, "44", "44", false], [45, "45", "45", false], [46, "46", "46", false], [48, "48", "48", false], [49, "49", "49", false], [50, "50", "50", false], [51, "51", "51", false], [52, "52", "52", false], [53, "53", "53", false], [54, "54", "54", false], [55, "55", "55", false], [56, "56", "56", false], [57, "57", "57", false], [58, "58", "58", false], [59, "59", "59", false], [60, "60", "60", false], [61, "61", "61", false], [62, "62", "62", false], [63, "63", "63", false], [64, "64", "64", false], [65, "65", "65", false], [66, "66", "66", false], [67, "67", "67", false], [68, "68", "68", false], [69, "69", "69", false], [70, "70", "70", false], [71, "71", "71", false], [72, "72", "72", false], [73, "73", "73", false], [74, "74", "74", false], [75, "75", "75", false], [76, "76", "76", false], [77, "77", "77", false], [78, "78", "78", false], [79, "79", "79", false], [80, "80", "80", false], [81, "81", "81", false], [82, "82", "82", false], [83, "83", "83", false], [84, "84", "84", false], [85, "85", "85", false], [86, "86", "86", false], [87, "87", "87", false], [88, "88", "88", false], [89, "89", "89", false], [90, "90", "90", false], [91, "91", "91", false], [92, "92", "92", false], [93, "93", "93", false], [94, "94", "94", false], [95, "95", "95", false], [97, "97", "97", false], [98, "98", "98", false], [99, "99", "99", false], [100, "100", "100", false]]}, "ND_F_like": {"labels": [[0, "0", "0", false], [4, "4", "4", false], [18, "18", "18", false], [19, "19", "19", false], [20, "20", "20", false], [21, "21", "21", false], [25, "25", "25", false], [27, "27", "27", false], [29, "29", "29", false], [31, "31", "31", false], [34, "34", "34", false], [35, "35", "35", false], [36, "36", "36", false], [38, "38", "38", false], [40, "40", "40", false], [41, "41", "41", false], [42, "42", "42", false], [43, "43", "43", false], [44, "44", "44", false], [45, "45", "45", false], [48, "48", "48", false], [49, "49", "49", false], [50, "50", "50", false], [51, "51", "51", false], [52, "52", "52", false], [53, "53", "53", false], [54, "54", "54", false], [55, "55", "55", false], [56, "56", "56", false], [57, "57", "57", false], [58, "58", "58", false], [60, "60", "60", false], [61, "61", "61", false], [62, "62", "62", false], [63, "63", "63", false], [64, "64", "64", false], [65, "65", "65", false], [66, "66", "66", false], [68, "68", "68", false], [69, "69", "69", false], [70, "70", "70", false], [71, "71", "71", false], [72, "72", "72", false], [73, "73", "73", false], [74, "74", "74", false], [75, "75", "75", false], [76, "76", "76", false], [77, "77", "77", false], [78, "78", "78", false], [79, "79", "79", false], [80, "80", "80", false], [82, "82", "82", false], [83, "83", "83", false], [84, "84", "84", false], [85, "85", "85", false], [86, "86", "86", false], [87, "87", "87", false], [88, "88", "88", false], [89, "89", "89", false], [90, "90", "90", false], [91, "91", "91", false], [92, "92", "92", false], [93, "93", "93", false], [94, "94", "94", false], [95, "95", "95", false], [96, "96", "96", false], [97, "97", "97", false], [98, "98", "98", false], [99, "99", "99", false], [100, "100", "100", false]]}, "RAND1": {"labels": [[1, "Strongly disagree", "1", false], [2, "Disagree", "2", false], [3, "Neutral", "3", false], [4, "Agree", "4", false], [5, "Strongly agree", "5", false]]}, "RAND2": {"labels": [[1, "Strongly disagree", "1", false], [2, "Disagree", "2", false], [3, "Neutral", "3", false], [4, "Agree", "4", false], [5, "Strongly agree", "5", false]]}, "RAND3": {"labels": [[1, "Strongly disagree", "1", false], [2, "Disagree", "2", false], [3, "Neutral", "3", false], [4, "Agree", "4", false], [5, "Strongly agree", "5", false]]}, "RAND4": {"labels": [[1, "Strongly disagree", "1", false], [2, "Disagree", "2", false], [3, "Neutral", "3", false], [4, "Agree", "4", false], [5, "Strongly agree", "5", false]]}, "RAND5": {"labels": [[1, "Strongly disagree", "1", false], [2, "Disagree", "2", false], [3, "Neutral", "3", false], [4, "Agree", "4", false], [5, "Strongly agree", "5", false]]}, "RAND6": {"labels": [[1, "Strongly disagree", "1", false], [2, "Disagree", "2", false], [3, "Neutral", "3", false], [4, "Agree", "4", false], [5, "Strongly agree", "5", false]]}, "RAND7": {"labels": [[1, "Strongly disagree", "1", false], [2, "Disagree", "2", false], [3, "Neutral", "3", false], [4, "Agree", "4", false], [5, "Strongly agree", "5", false]]}, "RAND8": {"labels": [[1, "Strongly disagree", "1", false], [2, "Disagree", "2", false], [3, "Neutral", "3", false], [4, "Agree", "4", false], [5, "Strongly agree", "5", false]]}, "RAND9": {"labels": [[1, "Strongly disagree", "1", false], [2, "Disagree", "2", false], [3, "Neutral", "3", false], [4, "Agree", "4", false], [5, "Strongly agree", "5", false]]}, "RAND10": {"labels": [[1, "Strongly disagree", "1", false], [2, "Disagree", "2", false], [3, "Neutral", "3", false], [4, "Agree", "4", false], [5, "Strongly agree", "5", false]]}, "RAND11": {"labels": [[1, "Strongly disagree", "1", false], [2, "Disagree", "2", false], [3, "Neutral", "3", false], [4, "Agree", "4", false], [5, "Strongly agree", "5", false]]}, "DrinkerType": {"labels": [[1, "A non-drinker", "1", false], [2, "An ex-drinker", "2", false], [3, "An occasional drinker", "3", false], [4, "A light drinker", "4", false], [5, "A social drinker", "5", false], [6, "A heavy drinker", "6", false], [7, "A binge drinker", "7", false]]}, "Concern": {"labels": [[1, "1", "1", false], [2, "2", "2", false], [3, "3", "3", false], [4, "4", "4", false], [5, "5", "5", false], [6, "6", "6", false], [7, "7", "7", false], [8, "8", "8", false], [9, "9", "9", false], [10, "10", "10", false]]}, "Cutdown": {"labels": [[1, "Yes", "1", false], [2, "No", "2", false]]}, "Harm_friends": {"labels": [[1, "Yes", "1", false], [2, "No", "2", false]]}, "Harm_outlook": {"labels": [[1, "Yes", "1", false], [2, "No", "2", false]]}, "Harm_home": {"labels": [[1, "Yes", "1", false], [2, "No", "2", false]]}, "Harm_finance": {"labels": [[1, "Yes", "1", false], [2, "No", "2", false]]}, "Harm_work": {"labels": [[1, "Yes", "1", false], [2, "No", "2", false]]}, "Harm_health": {"labels": [[1, "Yes", "1", false], [2, "No", "2", false]]}, "Alc_20ormore": {"labels": [[1, "Every day", "1", false], [2, "5-6 days a week", "2", false], [3, "3-4 days a week", "3", false], [4, "1-2 days a week", "4", false], [5, "2-3 days a month", "5", false], [6, "About 1 day a month", "6", false], [7, "Less often", "7", false], [8, "Never", "8", false]]}, "Alc_11to19": {"labels": [[1, "Every day", "1", false], [2, "5-6 days a week", "2", false], [3, "3-4 days a week", "3", false], [4, "1-2 days a week", "4", false], [5, "2-3 days a month", "5", false], [6, "About 1 day a month", "6", false], [7, "Less often", "7", false], [8, "Never", "8", false]]}, "Alc_7to10": {"labels": [[1, "Every day", "1", false], [2, "5-6 days a week", "2", false], [3, "3-4 days a week", "3", false], [4, "1-2 days a week", "4", false], [5, "2-3 days a month", "5", false], [6, "About 1 day a month", "6", false], [7, "Less often", "7", false], [8, "Never", "8", false]]}, "Alc_5to6": {"labels": [[1, "Every day", "1", false], [2, "5-6 days a week", "2", false], [3, "3-4 days a week", "3", false], [4, "1-2 days a week", "4", false], [5, "2-3 days a month", "5", false], [6, "About 1 day a month", "6", false], [7, "Less often", "7", false], [8, "Never", "8", false]]}, "Alc_3to4": {"labels": [[1, "Every day", "1", false], [2, "5-6 days a week", "2", false], [3, "3-4 days a week", "3", false], [4, "1-2 days a week", "4", false], [5, "2-3 days a month", "5", false], [6, "About 1 day a month", "6", false], [7, "Less often", "7", false], [8, "Never", "8", false]]}, "Alc_1to2": {"labels": [[1, "Every day", "1", false], [2, "5-6 days a week", "2", false], [3, "3-4 days a week", "3", false], [4, "1-2 days a week", "4", false], [5, "2-3 days a month", "5", false], [6, "About 1 day a month", "6", false], [7, "Less often", "7", false], [8, "Never", "8", false]]}, "AUDIT1": {"labels": [[0, "0", "0", false], [1, "Never", "1", false], [2, "Monthly or less", "2", false], [3, "2-4 times a month", "3", false], [4, "2-3 times a week", "4", false]]}, "AUDIT2": {"labels": [[0, "0", "0", false], [1, "1 or 2", "1", false], [2, "3 or 4", "2", false], [3, "5 or 6", "3", false], [4, "7 to 9", "4", false]]}, "AUDIT3": {"labels": [[0, "0", "0", false], [1, "Never", "1", false], [2, "Less than monthly", "2", false], [3, "Monthly", "3", false], [4, "Weekly", "4", false]]}, "AUDIT4": {"labels": [[0, "0", "0", false], [1, "Never", "1", false], [2, "Less than monthly", "2", false], [3, "Monthly\u00a0", "3", false], [4, "Weekly", "4", false]]}, "AUDIT5": {"labels": [[0, "0", "0", false], [1, "Never", "1", false], [2, "Less than monthly", "2", false], [3, "Monthly\u00a0", "3", false], [4, "Weekly", "4", false]]}, "AUDIT6": {"labels": [[0, "0", "0", false], [1, "Never", "1", false], [2, "Less than monthly", "2", false], [3, "Monthly\u00a0", "3", false]]}, "AUDIT7": {"labels": [[0, "0", "0", false], [1, "Never", "1", false], [2, "Less than monthly", "2", false], [3, "Monthly\u00a0", "3", false], [4, "Weekly", "4", false]]}, "AUDIT8": {"labels": [[0, "0", "0", false], [1, "Never", "1", false], [2, "Less than monthly", "2", false], [3, "Monthly\u00a0", "3", false]]}, "AUDIT9": {"labels": [[0, "0", "0", false], [2, "Yes, but not in the past year", "2", false], [4, "4", "4", false]]}, "AUDIT10": {"labels": [[0, "0", "0", false], [2, "Yes, but not in the past year", "2", false], [4, "4", "4", false]]}, "MascFem1": {"labels": [[1, "1", "1", false], [2, "2", "2", false], [3, "3", "3", false], [4, "4", "4", false], [5, "5", "5", false], [6, "6", "6", false], [7, "7", "7", false]]}, "MascFem2": {"labels": [[1, "1", "1", false], [2, "2", "2", false], [3, "3", "3", false], [4, "4", "4", false], [5, "5", "5", false], [6, "6", "6", false], [7, "7", "7", false]]}, "MascFem3": {"labels": [[1, "1", "1", false], [2, "2", "2", false], [3, "3", "3", false], [4, "4", "4", false], [5, "5", "5", false], [6, "6", "6", false], [7, "7", "7", false]]}, "MascFem4": {"labels": [[1, "1", "1", false], [2, "2", "2", false], [3, "3", "3", false], [4, "4", "4", false], [5, "5", "5", false], [6, "6", "6", false], [7, "7", "7", false]]}, "MascFem5": {"labels": [[1, "1", "1", false], [2, "2", "2", false], [3, "3", "3", false], [4, "4", "4", false], [5, "5", "5", false], [6, "6", "6", false], [7, "7", "7", false]]}, "MascFem6": {"labels": [[1, "1", "1", false], [2, "2", "2", false], [3, "3", "3", false], [4, "4", "4", false], [5, "5", "5", false], [6, "6", "6", false], [7, "7", "7", false]]}, "StudentStatus": {"labels": [[1, "Yes, undergraduate", "1", false], [2, "Yes, postgraduate", "2", false], [3, "No", "3", false]]}, "Education": {"labels": [[1, "Year 11 or below", "1", false], [2, "Year 12", "2", false], [3, "Graduate Certificate, Diploma (including TAFE)", "3", false], [4, "Bachelor's degree", "4", false], [5, "Master's degree", "5", false], [6, "PhD/Doctorate", "6", false]]}, "Postcode": {"labels": [[800, "800", "800", false], [810, "810", "810", false], [812, "812", "812", false], [2000, "2000", "2000", false], [2008, "2008", "2008", false], [2009, "2009", "2009", false], [2010, "2010", "2010", false], [2015, "2015", "2015", false], [2016, "2016", "2016", false], [2017, "2017", "2017", false], [2020, "2020", "2020", false], [2021, "2021", "2021", false], [2023, "2023", "2023", false], [2026, "2026", "2026", false], [2027, "2027", "2027", false], [2031, "2031", "2031", false], [2032, "2032", "2032", false], [2033, "2033", "2033", false], [2034, "2034", "2034", false], [2036, "2036", "2036", false], [2037, "2037", "2037", false], [2038, "2038", "2038", false], [2039, "2039", "2039", false], [2040, "2040", "2040", false], [2041, "2041", "2041", false], [2042, "2042", "2042", false], [2043, "2043", "2043", false], [2044, "2044", "2044", false], [2047, "2047", "2047", false], [2048, "2048", "2048", false], [2049, "2049", "2049", false], [2050, "2050", "2050", false], [2060, "2060", "2060", false], [2065, "2065", "2065", false], [2066, "2066", "2066", false], [2067, "2067", "2067", false], [2071, "2071", "2071", false], [2073, "2073", "2073", false], [2074, "2074", "2074", false], [2075, "2075", "2075", false], [2076, "2076", "2076", false], [2077, "2077", "2077", false], [2079, "2079", "2079", false], [2084, "2084", "2084", false], [2088, "2088", "2088", false], [2089, "2089", "2089", false], [2090, "2090", "2090", false], [2093, "2093", "2093", false], [2095, "2095", "2095", false], [2099, "2099", "2099", false], [2110, "2110", "2110", false], [2112, "2112", "2112", false], [2113, "2113", "2113", false], [2114, "2114", "2114", false], [2120, "2120", "2120", false], [2121, "2121", "2121", false], [2130, "2130", "2130", false], [2131, "2131", "2131", false], [2137, "2137", "2137", false], [2138, "2138", "2138", false], [2140, "2140", "2140", false], [2146, "2146", "2146", false], [2150, "2150", "2150", false], [2152, "2152", "2152", false], [2155, "2155", "2155", false], [2165, "2165", "2165", false], [2170, "2170", "2170", false], [2173, "2173", "2173", false], [2179, "2179", "2179", false], [2198, "2198", "2198", false], [2203, "2203", "2203", false], [2204, "2204", "2204", false], [2205, "2205", "2205", false], [2206, "2206", "2206", false], [2207, "2207", "2207", false], [2209, "2209", "2209", false], [2220, "2220", "2220", false], [2222, "2222", "2222", false], [2223, "2223", "2223", false], [2227, "2227", "2227", false], [2228, "2228", "2228", false], [2230, "2230", "2230", false], [2233, "2233", "2233", false], [2250, "2250", "2250", false], [2251, "2251", "2251", false], [2257, "2257", "2257", false], [2259, "2259", "2259", false], [2260, "2260", "2260", false], [2261, "2261", "2261", false], [2263, "2263", "2263", false], [2264, "2264", "2264", false], [2265, "2265", "2265", false], [2280, "2280", "2280", false], [2281, "2281", "2281", false], [2282, "2282", "2282", false], [2283, "2283", "2283", false], [2285, "2285", "2285", false], [2287, "2287", "2287", false], [2289, "2289", "2289", false], [2294, "2294", "2294", false], [2296, "2296", "2296", false], [2299, "2299", "2299", false], [2300, "2300", "2300", false], [2303, "2303", "2303", false], [2304, "2304", "2304", false], [2317, "2317", "2317", false], [2319, "2319", "2319", false], [2321, "2321", "2321", false], [2322, "2322", "2322", false], [2324, "2324", "2324", false], [2330, "2330", "2330", false], [2340, "2340", "2340", false], [2350, "2350", "2350", false], [2353, "2353", "2353", false], [2358, "2358", "2358", false], [2380, "2380", "2380", false], [2388, "2388", "2388", false], [2400, "2400", "2400", false], [2427, "2427", "2427", false], [2430, "2430", "2430", false], [2440, "2440", "2440", false], [2444, "2444", "2444", false], [2450, "2450", "2450", false], [2452, "2452", "2452", false], [2453, "2453", "2453", false], [2454, "2454", "2454", false], [2455, "2455", "2455", false], [2460, "2460", "2460", false], [2464, "2464", "2464", false], [2469, "2469", "2469", false], [2478, "2478", "2478", false], [2480, "2480", "2480", false], [2486, "2486", "2486", false], [2500, "2500", "2500", false], [2502, "2502", "2502", false], [2515, "2515", "2515", false], [2518, "2518", "2518", false], [2526, "2526", "2526", false], [2530, "2530", "2530", false], [2536, "2536", "2536", false], [2537, "2537", "2537", false], [2540, "2540", "2540", false], [2546, "2546", "2546", false], [2549, "2549", "2549", false], [2550, "2550", "2550", false], [2566, "2566", "2566", false], [2567, "2567", "2567", false], [2572, "2572", "2572", false], [2577, "2577", "2577", false], [2579, "2579", "2579", false], [2580, "2580", "2580", false], [2582, "2582", "2582", false], [2587, "2587", "2587", false], [2594, "2594", "2594", false], [2600, "2600", "2600", false], [2601, "2601", "2601", false], [2602, "2602", "2602", false], [2605, "2605", "2605", false], [2606, "2606", "2606", false], [2611, "2611", "2611", false], [2612, "2612", "2612", false], [2614, "2614", "2614", false], [2615, "2615", "2615", false], [2617, "2617", "2617", false], [2620, "2620", "2620", false], [2630, "2630", "2630", false], [2640, "2640", "2640", false], [2650, "2650", "2650", false], [2651, "2651", "2651", false], [2652, "2652", "2652", false], [2663, "2663", "2663", false], [2720, "2720", "2720", false], [2731, "2731", "2731", false], [2750, "2750", "2750", false], [2756, "2756", "2756", false], [2765, "2765", "2765", false], [2776, "2776", "2776", false], [2777, "2777", "2777", false], [2780, "2780", "2780", false], [2785, "2785", "2785", false], [2790, "2790", "2790", false], [2792, "2792", "2792", false], [2795, "2795", "2795", false], [2799, "2799", "2799", false], [2800, "2800", "2800", false], [2850, "2850", "2850", false], [2870, "2870", "2870", false], [2900, "2900", "2900", false], [2904, "2904", "2904", false], [3000, "3000", "3000", false], [3002, "3002", "3002", false], [3003, "3003", "3003", false], [3004, "3004", "3004", false], [3006, "3006", "3006", false], [3008, "3008", "3008", false], [3011, "3011", "3011", false], [3012, "3012", "3012", false], [3013, "3013", "3013", false], [3015, "3015", "3015", false], [3018, "3018", "3018", false], [3019, "3019", "3019", false], [3020, "3020", "3020", false], [3022, "3022", "3022", false], [3025, "3025", "3025", false], [3028, "3028", "3028", false], [3029, "3029", "3029", false], [3030, "3030", "3030", false], [3031, "3031", "3031", false], [3032, "3032", "3032", false], [3033, "3033", "3033", false], [3037, "3037", "3037", false], [3039, "3039", "3039", false], [3040, "3040", "3040", false], [3041, "3041", "3041", false], [3042, "3042", "3042", false], [3043, "3043", "3043", false], [3044, "3044", "3044", false], [3046, "3046", "3046", false], [3047, "3047", "3047", false], [3051, "3051", "3051", false], [3052, "3052", "3052", false], [3053, "3053", "3053", false], [3054, "3054", "3054", false], [3055, "3055", "3055", false], [3056, "3056", "3056", false], [3057, "3057", "3057", false], [3058, "3058", "3058", false], [3060, "3060", "3060", false], [3064, "3064", "3064", false], [3065, "3065", "3065", false], [3066, "3066", "3066", false], [3067, "3067", "3067", false], [3068, "3068", "3068", false], [3070, "3070", "3070", false], [3071, "3071", "3071", false], [3072, "3072", "3072", false], [3073, "3073", "3073", false], [3074, "3074", "3074", false], [3075, "3075", "3075", false], [3076, "3076", "3076", false], [3077, "3077", "3077", false], [3078, "3078", "3078", false], [3079, "3079", "3079", false], [3083, "3083", "3083", false], [3084, "3084", "3084", false], [3085, "3085", "3085", false], [3087, "3087", "3087", false], [3088, "3088", "3088", false], [3091, "3091", "3091", false], [3094, "3094", "3094", false], [3095, "3095", "3095", false], [3097, "3097", "3097", false], [3099, "3099", "3099", false], [3101, "3101", "3101", false], [3103, "3103", "3103", false], [3104, "3104", "3104", false], [3105, "3105", "3105", false], [3107, "3107", "3107", false], [3109, "3109", "3109", false], [3113, "3113", "3113", false], [3115, "3115", "3115", false], [3121, "3121", "3121", false], [3122, "3122", "3122", false], [3123, "3123", "3123", false], [3124, "3124", "3124", false], [3125, "3125", "3125", false], [3126, "3126", "3126", false], [3127, "3127", "3127", false], [3128, "3128", "3128", false], [3129, "3129", "3129", false], [3130, "3130", "3130", false], [3131, "3131", "3131", false], [3132, "3132", "3132", false], [3133, "3133", "3133", false], [3134, "3134", "3134", false], [3135, "3135", "3135", false], [3136, "3136", "3136", false], [3137, "3137", "3137", false], [3138, "3138", "3138", false], [3140, "3140", "3140", false], [3141, "3141", "3141", false], [3142, "3142", "3142", false], [3143, "3143", "3143", false], [3144, "3144", "3144", false], [3145, "3145", "3145", false], [3146, "3146", "3146", false], [3147, "3147", "3147", false], [3149, "3149", "3149", false], [3150, "3150", "3150", false], [3152, "3152", "3152", false], [3154, "3154", "3154", false], [3155, "3155", "3155", false], [3156, "3156", "3156", false], [3163, "3163", "3163", false], [3165, "3165", "3165", false], [3169, "3169", "3169", false], [3170, "3170", "3170", false], [3174, "3174", "3174", false], [3175, "3175", "3175", false], [3177, "3177", "3177", false], [3178, "3178", "3178", false], [3181, "3181", "3181", false], [3182, "3182", "3182", false], [3183, "3183", "3183", false], [3184, "3184", "3184", false], [3185, "3185", "3185", false], [3186, "3186", "3186", false], [3188, "3188", "3188", false], [3189, "3189", "3189", false], [3191, "3191", "3191", false], [3192, "3192", "3192", false], [3193, "3193", "3193", false], [3194, "3194", "3194", false], [3195, "3195", "3195", false], [3196, "3196", "3196", false], [3197, "3197", "3197", false], [3198, "3198", "3198", false], [3199, "3199", "3199", false], [3204, "3204", "3204", false], [3205, "3205", "3205", false], [3207, "3207", "3207", false], [3214, "3214", "3214", false], [3215, "3215", "3215", false], [3216, "3216", "3216", false], [3217, "3217", "3217", false], [3218, "3218", "3218", false], [3220, "3220", "3220", false], [3222, "3222", "3222", false], [3226, "3226", "3226", false], [3227, "3227", "3227", false], [3228, "3228", "3228", false], [3231, "3231", "3231", false], [3250, "3250", "3250", false], [3280, "3280", "3280", false], [3281, "3281", "3281", false], [3285, "3285", "3285", false], [3325, "3325", "3325", false], [3336, "3336", "3336", false], [3340, "3340", "3340", false], [3350, "3350", "3350", false], [3355, "3355", "3355", false], [3356, "3356", "3356", false], [3380, "3380", "3380", false], [3393, "3393", "3393", false], [3400, "3400", "3400", false], [3427, "3427", "3427", false], [3429, "3429", "3429", false], [3435, "3435", "3435", false], [3437, "3437", "3437", false], [3438, "3438", "3438", false], [3440, "3440", "3440", false], [3444, "3444", "3444", false], [3450, "3450", "3450", false], [3451, "3451", "3451", false], [3500, "3500", "3500", false], [3506, "3506", "3506", false], [3550, "3550", "3550", false], [3551, "3551", "3551", false], [3555, "3555", "3555", false], [3556, "3556", "3556", false], [3561, "3561", "3561", false], [3564, "3564", "3564", false], [3585, "3585", "3585", false], [3630, "3630", "3630", false], [3634, "3634", "3634", false], [3669, "3669", "3669", false], [3672, "3672", "3672", false], [3678, "3678", "3678", false], [3691, "3691", "3691", false], [3701, "3701", "3701", false], [3741, "3741", "3741", false], [3750, "3750", "3750", false], [3752, "3752", "3752", false], [3754, "3754", "3754", false], [3757, "3757", "3757", false], [3759, "3759", "3759", false], [3763, "3763", "3763", false], [3782, "3782", "3782", false], [3796, "3796", "3796", false], [3797, "3797", "3797", false], [3803, "3803", "3803", false], [3804, "3804", "3804", false], [3805, "3805", "3805", false], [3806, "3806", "3806", false], [3818, "3818", "3818", false], [3820, "3820", "3820", false], [3822, "3822", "3822", false], [3825, "3825", "3825", false], [3840, "3840", "3840", false], [3844, "3844", "3844", false], [3860, "3860", "3860", false], [3875, "3875", "3875", false], [3888, "3888", "3888", false], [3910, "3910", "3910", false], [3930, "3930", "3930", false], [3931, "3931", "3931", false], [3934, "3934", "3934", false], [3939, "3939", "3939", false], [3941, "3941", "3941", false], [3966, "3966", "3966", false], [3975, "3975", "3975", false], [3976, "3976", "3976", false], [3977, "3977", "3977", false], [3996, "3996", "3996", false], [4000, "4000", "4000", false], [4005, "4005", "4005", false], [4006, "4006", "4006", false], [4012, "4012", "4012", false], [4020, "4020", "4020", false], [4021, "4021", "4021", false], [4031, "4031", "4031", false], [4037, "4037", "4037", false], [4051, "4051", "4051", false], [4053, "4053", "4053", false], [4054, "4054", "4054", false], [4055, "4055", "4055", false], [4059, "4059", "4059", false], [4066, "4066", "4066", false], [4067, "4067", "4067", false], [4068, "4068", "4068", false], [4069, "4069", "4069", false], [4070, "4070", "4070", false], [4075, "4075", "4075", false], [4101, "4101", "4101", false], [4102, "4102", "4102", false], [4103, "4103", "4103", false], [4110, "4110", "4110", false], [4111, "4111", "4111", false], [4113, "4113", "4113", false], [4121, "4121", "4121", false], [4127, "4127", "4127", false], [4132, "4132", "4132", false], [4151, "4151", "4151", false], [4152, "4152", "4152", false], [4160, "4160", "4160", false], [4170, "4170", "4170", false], [4174, "4174", "4174", false], [4178, "4178", "4178", false], [4207, "4207", "4207", false], [4209, "4209", "4209", false], [4210, "4210", "4210", false], [4211, "4211", "4211", false], [4213, "4213", "4213", false], [4215, "4215", "4215", false], [4217, "4217", "4217", false], [4218, "4218", "4218", false], [4219, "4219", "4219", false], [4220, "4220", "4220", false], [4221, "4221", "4221", false], [4223, "4223", "4223", false], [4227, "4227", "4227", false], [4285, "4285", "4285", false], [4300, "4300", "4300", false], [4305, "4305", "4305", false], [4306, "4306", "4306", false], [4350, "4350", "4350", false], [4352, "4352", "4352", false], [4500, "4500", "4500", false], [4506, "4506", "4506", false], [4519, "4519", "4519", false], [4520, "4520", "4520", false], [4551, "4551", "4551", false], [4556, "4556", "4556", false], [4557, "4557", "4557", false], [4560, "4560", "4560", false], [4561, "4561", "4561", false], [4564, "4564", "4564", false], [4566, "4566", "4566", false], [4567, "4567", "4567", false], [4570, "4570", "4570", false], [4572, "4572", "4572", false], [4613, "4613", "4613", false], [4650, "4650", "4650", false], [4655, "4655", "4655", false], [4680, "4680", "4680", false], [4703, "4703", "4703", false], [4710, "4710", "4710", false], [4720, "4720", "4720", false], [4737, "4737", "4737", false], [4740, "4740", "4740", false], [4753, "4753", "4753", false], [4803, "4803", "4803", false], [4810, "4810", "4810", false], [4850, "4850", "4850", false], [4865, "4865", "4865", false], [4870, "4870", "4870", false], [4872, "4872", "4872", false], [4879, "4879", "4879", false], [5000, "5000", "5000", false], [5006, "5006", "5006", false], [5014, "5014", "5014", false], [5015, "5015", "5015", false], [5019, "5019", "5019", false], [5022, "5022", "5022", false], [5031, "5031", "5031", false], [5032, "5032", "5032", false], [5034, "5034", "5034", false], [5040, "5040", "5040", false], [5042, "5042", "5042", false], [5048, "5048", "5048", false], [5052, "5052", "5052", false], [5061, "5061", "5061", false], [5062, "5062", "5062", false], [5065, "5065", "5065", false], [5066, "5066", "5066", false], [5070, "5070", "5070", false], [5084, "5084", "5084", false], [5086, "5086", "5086", false], [5092, "5092", "5092", false], [5093, "5093", "5093", false], [5109, "5109", "5109", false], [5114, "5114", "5114", false], [5116, "5116", "5116", false], [5118, "5118", "5118", false], [5127, "5127", "5127", false], [5153, "5153", "5153", false], [5159, "5159", "5159", false], [5168, "5168", "5168", false], [5173, "5173", "5173", false], [5204, "5204", "5204", false], [5241, "5241", "5241", false], [5253, "5253", "5253", false], [5290, "5290", "5290", false], [5351, "5351", "5351", false], [5575, "5575", "5575", false], [5631, "5631", "5631", false], [6000, "6000", "6000", false], [6007, "6007", "6007", false], [6008, "6008", "6008", false], [6009, "6009", "6009", false], [6018, "6018", "6018", false], [6019, "6019", "6019", false], [6024, "6024", "6024", false], [6037, "6037", "6037", false], [6050, "6050", "6050", false], [6051, "6051", "6051", false], [6052, "6052", "6052", false], [6054, "6054", "6054", false], [6055, "6055", "6055", false], [6057, "6057", "6057", false], [6062, "6062", "6062", false], [6064, "6064", "6064", false], [6065, "6065", "6065", false], [6066, "6066", "6066", false], [6073, "6073", "6073", false], [6100, "6100", "6100", false], [6108, "6108", "6108", false], [6110, "6110", "6110", false], [6111, "6111", "6111", false], [6112, "6112", "6112", false], [6147, "6147", "6147", false], [6150, "6150", "6150", false], [6151, "6151", "6151", false], [6153, "6153", "6153", false], [6156, "6156", "6156", false], [6157, "6157", "6157", false], [6163, "6163", "6163", false], [6169, "6169", "6169", false], [6171, "6171", "6171", false], [6225, "6225", "6225", false], [6230, "6230", "6230", false], [6281, "6281", "6281", false], [6285, "6285", "6285", false], [6330, "6330", "6330", false], [6720, "6720", "6720", false], [6725, "6725", "6725", false], [7000, "7000", "7000", false], [7004, "7004", "7004", false], [7005, "7005", "7005", false], [7007, "7007", "7007", false], [7009, "7009", "7009", false], [7010, "7010", "7010", false], [7011, "7011", "7011", false], [7018, "7018", "7018", false], [7030, "7030", "7030", false], [7120, "7120", "7120", false], [7310, "7310", "7310", false]]}, "SexualPref": {"labels": [[1, "Heterosexual or straight", "1", false], [2, "Lesbian or Gay", "2", false], [3, "Bisexual", "3", false], [4, "Prefer to self-describe as ____________ (please click to spe", "4", false]]}, "SexPref_other": {"labels": [[0, "A", "A", false], [1, "asexual", "asexual", false], [2, "Pansexual", "Pansexual", false], [3, "Mainly heterosexual", "Mainly heterosexual", false], [4, "Queer", "Queer", false], [5, "queer", "queer", false], [6, "Me", "Me", false], [7, "-", "-", false], [8, ".", ".", false], [9, "Gynosexual", "Gynosexual", false], [10, "fluid", "fluid", false], [11, "Nothing", "Nothing", false], [12, "None of your business", "None of your business", false], [13, "Asexual", "Asexual", false], [14, "In a long term same sex relationship. I identify as me.", "In a long term same sex relationship. I identify as me.", false], [15, "Fluid", "Fluid", false], [16, "Traditional Australian Gentleman", "Traditional Australian Gentleman", false], [17, "Dont understand the questions relevance", "Dont understand the questions relevance", false], [18, "hetero-curious", "hetero-curious", false], [19, "Zebra", "Zebra", false]]}, "RAND1R": {"labels": [[1, "1", "1", false], [2, "2", "2", false], [3, "3", "3", false], [4, "4", "4", false], [5, "5", "5", false]]}, "RAND3R": {"labels": [[1, "1", "1", false], [2, "2", "2", false], [3, "3", "3", false], [4, "4", "4", false], [5, "5", "5", false]]}, "filter_$": {"labels": [[0, "Not Selected", "0", false], [1, "Selected", "1", false]]}}
